# Supplementary material for: Feather moult and bird appearance are correlated with global warming over the last 200 years
Source: Nat Commun. 2019 Jun 10;10:2540. doi: 10.1038/s41467-019-10452-1 (PMC6557852; doi:10.1038/s41467-019-10452-1)
Supplement: Supplementary file 3 — Source Data [file 41467_2019_10452_MOESM3_ESM.xlsx]

## Sheet: Figure 1A
Figure 1A	Oenanthe oenanthe			Oenanthe deserti			Oenanthe hispanica			Oenanthe pleschanka			Oenanthe lugens			Oenanthe leucopyga			Monticola solitarius			Turdus philomelos			Turdus iliacus			Turdus viscivorus			Turdus pilaris			Turdus merula			Turdus torquatus			Ficedula hypoleuca			Ficedula albicollis			Lanius isabellinus			Lanius senator
	Year	GMTA	Moult	Year	GMTA	Moult	Year	GMTA	Moult	Year	GMTA	Moult	Year	GMTA	Moult	Year	GMTA	Moult	Year	GMTA	Moult	Year	GMTA	Moult	Year	GMTA	Moult	Year	GMTA	Moult	Year	GMTA	Moult	Year	GMTA	Moult	Year	GMTA	Moult	Year	GMTA	Moult	Year	GMTA	Moult	Year	GMTA	Moult	Year
	2008	0.645833	873.709	2012	0.773333	855.927	1951	-0.0766667	924.65	1937	-0.00583333	1142.37	1972	-0.0166667	1528.78	2012	0.773333	1580.01	1961	0.0816667	1543.57	1953	0.0441667	1457.76	1937	-0.00583333	1465.36	2009	0.785833	2213.11	1856	-0.733272	1510.24	2011	0.788333	2108.78	1969	0.0183333	1778.18	2014	0.883333	544.387	1856	-0.733272	2077.45	2012	0.773333	8255.67	2007
	2008	0.645833	613.444	2014	0.883333	1638.34	1954	-0.1425	924.65	1937	-0.00583333	974.072	1975	0.015	1309.04	2013	0.8175	1829.63	1962	0.0258333	1797.06	1966	-0.0583333	1540.56	1937	-0.00583333	1465.36	2008	0.645833	2048.52	1867	-0.652662	1510.24	2010	0.918333	2702.94	1885	-0.518333	1778.18	2015	0.980833	681.899	1891	-0.619167	1898.87	2012	0.773333	6277.08	2012
	2008	0.645833	613.444	2014	0.883333	1147.43	1952	-0.0358333	792.983	1948	-0.1	805.768	1952	-0.0358333	1421.38	2014	0.883333	1328.06	1952	-0.0358333	1416.82	1968	-0.0916667	1221.75	1937	-0.00583333	1233.49	2009	0.785833	1883.94	1867	-0.652662	1510.24	2007	0.854167	2347.11	1895	-0.375833	1930.31	2015	0.980833	474.163	1895	-0.375833	1023.16	2004	0.6725	8998.23	2012
	2007	0.854167	613.444	2007	0.854167	974.171	1914	-0.0908333	792.983	1949	-0.14	1226.53	1969	0.0183333	1242.86	2015	0.980833	1225.8	1863	-0.683862	2250.52	1973	0.218333	1103.74	1977	0.211667	1581.3	2010	0.918333	1883.94	1867	-0.652662	1820.94	2007	0.854167	2244.72	1938	0.0525	2082.43	2015	0.980833	521.46	1896	-0.3375	2275.65	2011	0.788333	8898.71	2012
	1961	0.0816667	700.199	2007	0.854167	1187	1917	-0.535	990.483	1920	-0.291667	805.768	1967	-0.01	1309.04	2015	0.980833	1328.06	1877	-0.584139	2177.3	1962	0.0258333	1457.76	1922	-0.259167	852.404	2004	0.6725	2048.52	1870	-0.645859	1510.24	2007	0.854167	2539.13	1913	-0.348333	1778.18	1940	0.0658333	1243.44	1898	-0.4	2110.12	2011	0.788333	8573.34	2013
	1962	0.0258333	700.199	2007	0.854167	1415.27	1917	-0.535	792.983	1948	-0.1	1058.22	1957	0.0233333	1361.71	2016	1.24	1772.78	1867	-0.652662	1543.57	1957	0.0233333	1339.75	1922	-0.259167	1465.36	1971	-0.07	1883.94	1869	-0.640029	1665.59	2007	0.854167	2164.76	1905	-0.361667	1778.18	1948	-0.1	1026.18	1900	-0.163333	1923.05	2008	0.645833	6626.25	2011
	1954	-0.1425	613.444	2007	0.854167	1068.75	1964	-0.244167	792.983	1937	-0.00583333	889.92	1934	-0.1	1443.45	1975	0.015	1236.81	1930	-0.173333	1670.31	1969	0.0183333	1221.75	1888	-0.5225	1465.36	1958	0.0733333	1883.94	1873	-0.618922	1510.24	2010	0.918333	2811.02	1933	-0.2525	1626.05	1940	0.0658333	761.623	1902	-0.3525	2110.12	2012	0.773333	8313.12	2011
	1938	0.0525	700.199	2007	0.854167	1273.63	2012	0.773333	1188.02	1896	-0.3375	1142.37	1937	-0.00583333	1361.71	1981	0.4325	1145.56	1927	-0.199167	1670.31	1994	0.383333	1339.75	1952	-0.0358333	1349.43	1937	-0.00583333	1883.94	1876	-0.587832	1665.59	2009	0.785833	5669.63	1904	-0.539167	1778.18	1950	-0.2375	714.325	1902	-0.3525	1080.01	1969	0.0183333	6544.99	2011
	1967	-0.01	873.709	2007	0.854167	1289.07	2012	0.773333	1139.01	1948	-0.1	805.768	1962	0.0258333	1668.27	1980	0.34	1328.06	1922	-0.259167	2050.55	1967	-0.01	1339.75	1978	0.135	1581.3	1965	-0.161667	1719.35	1877	-0.584139	1665.59	2008	0.645833	1939.28	1909	-0.421667	1626.05	1929	-0.355833	761.623	1906	-0.2475	2110.12	1976	-0.174167	6626.25	2012
	1904	-0.539167	786.954	2007	0.854167	1849.5	2012	0.773333	858.817	1937	-0.00583333	974.072	1968	-0.0916667	1389.12	1969	0.0183333	1236.81	1908	-0.405	2177.3	1972	-0.0166667	1221.75	1932	-0.114167	1465.36	1937	-0.00583333	1225.6	1877	-0.584139	1976.3	2011	0.788333	8300.96	1909	-0.421667	1930.31	1937	-0.00583333	598.456	1916	-0.318333	2110.12	1978	0.135	8898.71	2013
	1941	0.0291667	786.954	2012	0.773333	1147.43	2013	0.8175	858.817	1937	-0.00583333	889.92	1961	0.0816667	1242.86	1980	0.34	1236.81	1925	-0.263333	1923.81	1958	0.0733333	1757.69	1938	0.0525	1581.3	1948	-0.1	1883.94	1878	-0.581563	1510.24	2011	0.788333	2380.67	1928	-0.120833	1930.31	1940	0.0658333	761.623	1919	-0.205833	1866.19	1877	-0.584139	6009.17	2013
	1911	-0.3625	700.199	1960	-0.0225	1060.8	2013	0.8175	990.483	1937	-0.00583333	1058.22	1967	-0.01	1361.71	1954	-0.1425	1328.06	1927	-0.199167	2050.55	1964	-0.244167	1186.54	1928	-0.120833	1349.43	1951	-0.0766667	1719.35	1878	-0.581563	1665.59	2011	0.788333	2777.46	1905	-0.361667	1778.18	1940	0.0658333	761.623	1924	-0.239167	1853.13	1944	0.0325	5905.29	2014
	1903	-0.420833	700.199	1979	0.196667	1147.43	2013	0.8175	924.65	1937	-0.00583333	1142.37	1954	-0.1425	1571.48	1962	0.0258333	1419.31	1869	-0.640029	1923.81	1969	0.0183333	1103.74	1867	-0.652662	1349.43	1952	-0.0358333	2048.52	1879	-0.581799	1665.59	2010	0.918333	5611.46	1908	-0.405	1930.31	1940	0.0658333	1026.18	1924	-0.239167	2110.12	1936	-0.0933333	6277.08	2014
	1892	-0.528333	613.444	1959	0.0366667	1147.43	2013	0.8175	1220.31	1949	-0.14	974.072	1962	0.0258333	1427.9	1971	-0.07	1552.26	1922	-0.259167	1670.31	1964	-0.244167	1304.55	1948	-0.1	1465.36	1927	-0.199167	2213.11	1882	-0.368333	1510.24	2009	0.785833	3071.14	1905	-0.361667	1473.93	1940	0.0658333	530.983	1938	0.0525	2275.65	1944	0.0325	6987	2015
	1925	-0.263333	613.444	1922	-0.259167	1234.06	2011	0.788333	990.483	1934	-0.1	974.072	1967	-0.01	1203.05	1969	0.0183333	1145.56	1909	-0.421667	1543.57	1937	-0.00583333	1103.74	1981	0.4325	1349.43	1952	-0.0358333	2213.11	1885	-0.518333	1665.59	2015	0.980833	3071.14	1913	-0.348333	1778.18	1940	0.0658333	511.938	1942	0.025	1898.87	1914	-0.0908333	4848.99	1986
	1917	-0.535	700.199	1937	-0.00583333	1147.43	1934	-0.1	727.15	1948	-0.1	805.768	1967	-0.01	1331.11	1965	-0.161667	1328.06	1908	-0.405	1416.82	1971	-0.07	1457.76	1917	-0.535	1233.49	1932	-0.114167	1883.94	1885	-0.518333	1820.94	2008	0.645833	2075.22	1914	-0.0908333	1778.18	1948	-0.1	787.777	1943	-0.0233333	1898.87	1938	0.0525	6090.43	1957
	1919	-0.205833	700.199	1933	-0.2525	974.171	1933	-0.2525	1056.32	1922	-0.259167	1058.22	1967	-0.01	1136.87	1962	0.0258333	1552.26	1875	-0.610622	1416.82	1964	-0.244167	1304.55	1957	0.0233333	1349.43	1927	-0.199167	2048.52	1886	-0.656667	1820.94	2008	0.645833	2211.16	1913	-0.348333	1626.05	1940	0.0658333	707.726	1948	-0.1	1990.34	1869	-0.640029	6277.08	1960
	1893	-0.555833	700.199	1933	-0.2525	1060.8	1933	-0.2525	990.483	1922	-0.259167	1142.37	1959	0.0366667	1210.6	1967	-0.01	1552.26	1867	-0.652662	1543.57	2001	0.663333	1103.74	1931	-0.108333	1349.43	1963	0.03	2213.11	1888	-0.5225	1665.59	2011	0.788333	2028.81	1907	-0.543333	1169.67	1940	0.0658333	691.421	1954	-0.1425	757.674	1871	-0.636414	5253.16	1982
	1893	-0.555833	700.199	1921	-0.180833	1060.8	1933	-0.2525	792.983	1907	-0.543333	1226.53	1968	-0.0916667	1136.87	1968	-0.0916667	1328.06	1870	-0.645859	1670.31	1957	0.0233333	1304.55	1925	-0.263333	1581.3	1927	-0.199167	2213.11	1889	-0.259167	1820.94	2010	0.918333	27462.3	1891	-0.619167	1473.93	1940	0.0658333	738.719	1960	-0.0225	2110.12	1874	-0.615042	6984.97	1936
	1911	-0.3625	613.444	1947	0.0283333	1060.8	1934	-0.1	924.65	1905	-0.361667	721.617	1935	-0.225	1331.11	1968	-0.0916667	1328.06	1905	-0.361667	1797.06	1965	-0.161667	1221.75	1925	-0.263333	1349.43	1928	-0.120833	1883.94	1889	-0.259167	1354.88	2009	0.785833	2533.44	1920	-0.291667	1778.18	1940	0.0658333	660.429	1961	0.0816667	2110.12	1867	-0.652662	6669.33	2012
	1918	-0.439167	700.199	1933	-0.2525	1147.43	1895	-0.375833	792.983	1928	-0.120833	1226.53	1948	-0.1	1063.14	1937	-0.00583333	1552.26	1871	-0.636414	1797.06	1998	0.833333	1521.67	1952	-0.0358333	1233.49	1934	-0.1	2669.78	1890	-0.601667	1665.59	2008	0.645833	1939.28	1914	-0.0908333	1930.31	1940	0.0658333	840.394	2001	0.663333	2042.15	1869	-0.640029	6277.08	1934
	1908	-0.405	700.199	1950	-0.2375	974.171	1869	-0.640029	990.483	1930	-0.173333	1058.22	1923	-0.274167	1331.11	1945	-0.1075	1236.81	1875	-0.610622	1543.57	1920	-0.291667	1457.76	1936	-0.0933333	1581.3	1910	-0.35	2213.11	1890	-0.601667	1665.59	2008	0.645833	3510.43	1913	-0.348333	1473.93	1940	0.0658333	559.55	2009	0.785833	1933.48	1869	-0.640029	6009.17	1903
	1906	-0.2475	843.15	1933	-0.2525	1147.43	1894	-0.461667	661.317	1902	-0.3525	1058.22	1955	-0.1375	1210.6	1825	-0.679442	1054.31	1874	-0.615042	1416.82	1907	-0.543333	1339.75	1928	-0.120833	1349.43	1936	-0.0933333	1883.94	1890	-0.601667	1820.94	2007	0.854167	2777.46	1903	-0.420833	1778.18	1932	-0.114167	830.871	2010	0.918333	2155.86	1877	-0.584139	6358.34	1906
	1926	-0.065	786.954	1933	-0.2525	974.171	1911	-0.3625	924.65	1902	-0.3525	1058.22	1912	-0.346667	1136.87	1851	-0.760596	1236.81	1916	-0.318333	1670.31	1891	-0.619167	1457.76	1928	-0.120833	1233.49	1918	-0.439167	1554.77	1890	-0.601667	1665.59	2004	0.6725	12020.1	1914	-0.0908333	1778.18	1874	-0.615042	660.91	2011	0.788333	1833.52	1870	-0.645859	5486	1913
	1924	-0.239167	700.199	1921	-0.180833	1234.06	1911	-0.3625	661.317	1957	0.0233333	974.072	1954	-0.1425	1264.93	1838	-0.76511	1236.81	1874	-0.615042	1923.81	1901	-0.146667	1221.75	1928	-0.120833	1581.3	1935	-0.225	1719.35	1891	-0.619167	1665.59	1958	0.0733333	2719.29	1905	-0.361667	1626.05	1874	-0.615042	928.855	2011	0.788333	2110.12	1870	-0.645859	6358.34	1936
	1915	-0.0966667	700.199	1933	-0.2525	1234.06	1905	-0.361667	990.483	1957	0.0233333	1058.22	1922	-0.259167	1443.45	1962	0.0258333	1328.06	1875	-0.610622	1923.81	1903	-0.420833	1339.75	1948	-0.1	1349.43	1915	-0.0966667	1554.77	1891	-0.619167	1665.59	1965	-0.161667	3255.67	1887	-0.730833	1473.93	1845	-0.766276	1094.95	2013	0.8175	1117.36	1925	-0.263333	6626.25	1903
	1910	-0.35	700.199	1970	0.0716667	1512.19	1894	-0.461667	990.483	1973	0.218333	1142.37	1839	-0.763077	1492.27	1963	0.03	1328.06	1875	-0.610622	1797.06	1905	-0.361667	1339.75	1928	-0.120833	1465.36	1906	-0.2475	1883.94	1892	-0.528333	1820.94	1975	0.015	2777.46	1908	-0.405	1778.18	1920	-0.291667	795.854	2013	0.8175	2155.86	1913	-0.348333	6358.34	1907
	1918	-0.439167	700.199	1932	-0.114167	974.171	1905	-0.361667	1056.32	1905	-0.361667	1142.37	1922	-0.259167	1443.45	1981	0.4325	1800.54	1936	-0.0933333	1797.06	1911	-0.3625	1221.75	1952	-0.0358333	1465.36	1936	-0.0933333	1719.35	1894	-0.461667	1510.24	1981	0.4325	2811.02	1887	-0.730833	1626.05	1874	-0.615042	958.855	2014	0.883333	2110.12	1866	-0.657413	8008.9	1909
	1915	-0.0966667	700.199	1931	-0.108333	714.286	1893	-0.555833	990.483	1919	-0.205833	889.92	1923	-0.274167	1443.45	1962	0.0258333	1800.54	1934	-0.1	2390.79	1918	-0.439167	1221.75	1959	0.0366667	1581.3	1907	-0.543333	2048.52	1894	-0.461667	1820.94	1951	-0.0766667	1892.87	1881	-0.461667	1778.18	1920	-0.291667	809.883	2014	0.883333	2275.65	1970	0.0716667	6358.34	1907
	1940	0.0658333	700.199	1899	-0.323333	1147.43	1915	-0.0966667	990.483	1925	-0.263333	1350.93	1823	-0.682817	989.411	1959	0.0366667	1236.81	1934	-0.1	2177.3	1904	-0.539167	1221.75	1959	0.0366667	1233.49	1892	-0.528333	1883.94	1896	-0.3375	1820.94	1988	0.508333	2545.2	1923	-0.274167	1321.8	1879	-0.581799	654.46	2015	0.980833	1757.06	1924	-0.239167	5741.25	1870
	1906	-0.2475	613.444	1929	-0.355833	1375.7	1894	-0.461667	990.483	1910	-0.35	1058.22	1895	-0.375833	1129.33	1973	0.218333	1419.31	1947	0.0283333	1670.31	1911	-0.3625	1103.74	1959	0.0366667	1581.3	1931	-0.108333	2048.52	1896	-0.3375	1510.24	1995	0.566667	17396.1	1936	-0.0933333	1930.31	1920	-0.291667	588.933	2015	0.980833	1985.98	1924	-0.239167	6669.33	1869
	1922	-0.259167	613.444	1931	-0.108333	1147.43	1913	-0.348333	727.15	1909	-0.421667	974.072	1895	-0.375833	1063.14	2005	0.869167	1552.26	1948	-0.1	2177.3	1901	-0.146667	1103.74	1986	0.2475	1349.43	1898	-0.4	2048.52	1896	-0.3375	1820.94	1971	-0.07	2777.46	1923	-0.274167	1473.93	1845	-0.766276	691.421	2015	0.980833	2321.38	1884	-0.6725	6894.17	1919
	1924	-0.239167	276.979	1923	-0.274167	974.171	1891	-0.619167	858.817	1920	-0.291667	1226.53	1908	-0.405	1421.38	2010	0.918333	1552.26	1936	-0.0933333	2304.04	1904	-0.539167	1339.75	1936	-0.0933333	1581.3	1892	-0.528333	2048.52	1895	-0.375833	1820.94	1968	-0.0916667	3037.58	1926	-0.065	1473.93	1953	0.0441667	729.196	2015	0.980833	2111.73	1870	-0.645859	6626.25	1951
	1922	-0.259167	526.69	1929	-0.355833	1147.43	1912	-0.346667	727.15	1910	-0.35	889.92	1822	-0.685124	1136.87	2008	0.645833	1419.31	1894	-0.461667	1923.81	1904	-0.539167	1103.74	1907	-0.543333	1349.43	1924	-0.239167	1883.94	1896	-0.3375	1820.94	1962	0.0258333	2164.76	1923	-0.274167	1930.31	1968	-0.0916667	1026.18	2015	0.980833	2222.35	1870	-0.645859	8207.94	1919
	1892	-0.528333	526.69	1947	0.0283333	974.171	1927	-0.199167	661.317	1909	-0.421667	1142.37	1822	-0.685124	1063.14	1880	-0.617333	1054.31	1945	-0.1075	1797.06	1904	-0.539167	1339.75	1921	-0.180833	1465.36	1949	-0.14	1883.94	1897	-0.239167	1820.94	1966	-0.0583333	2447.41	1905	-0.361667	1626.05	1975	0.015	1196.14	2016	1.24	1944.6	1870	-0.645859	6626.25	1900
	1909	-0.421667	295.026	1970	0.0716667	1136.24	1901	-0.146667	661.317	1902	-0.3525	1368.6	1908	-0.405	1443.42	1922	-0.259167	1328.06	1900	-0.163333	1670.31	1892	-0.528333	1221.75	1909	-0.421667	1581.3	1945	-0.1075	2213.11	1897	-0.239167	1665.59	1969	0.0183333	2498.79	1879	-0.581799	1169.67	1922	-0.259167	511.938	2016	1.24	2110.12	1874	-0.615042	6626.25	1910
	1923	-0.274167	613.444	1934	-0.1	1147.43	1891	-0.619167	990.483	1891	-0.619167	889.92	1973	0.218333	1136.87	1862	-0.694715	1145.56	1948	-0.1	1543.57	1921	-0.180833	1457.76	1909	-0.421667	1465.36	1882	-0.368333	2377.69	1896	-0.3375	1976.3	1968	-0.0916667	2459.17	1921	-0.180833	1778.18	1922	-0.259167	767.601	2016	1.24	2133.62	1916	-0.318333	8848.95	1899
	1901	-0.146667	700.199	1936	-0.0933333	1468.06	1901	-0.146667	990.483	1891	-0.619167	889.92	1970	0.0716667	1203.05	1905	-0.361667	1054.31	1901	-0.146667	1543.57	1902	-0.3525	1221.75	1931	-0.108333	1349.43	1921	-0.180833	1883.94	1897	-0.239167	1976.3	1937	-0.00583333	2719.29	1927	-0.199167	1626.05	1908	-0.405	1196.14	2016	1.24	2412.05	1971	-0.07	6937.24	1916
	1909	-0.421667	526.69	1922	-0.259167	1468.06	1894	-0.461667	990.483	1891	-0.619167	805.768	1952	-0.0358333	1331.11	1922	-0.259167	1639.84	1948	-0.1	2050.55	1918	-0.439167	1339.75	1893	-0.555833	1233.49	1914	-0.0908333	1883.94	1898	-0.4	1665.59	1938	0.0525	3071.14	1920	-0.291667	1626.05	1921	-0.180833	805.376	2016	1.24	2155.86	1927	-0.199167	6358.34	1925
	1923	-0.274167	613.444	1863	-0.683862	1060.8	1906	-0.2475	1056.32	1891	-0.619167	974.072	1957	0.0233333	989.411	1919	-0.205833	1054.31	1933	-0.2525	2177.3	1919	-0.205833	1339.75	1925	-0.263333	1465.36	1894	-0.461667	2048.52	1899	-0.323333	1665.59	1901	-0.146667	1892.87	1968	-0.0916667	1626.05	1921	-0.180833	606.847	2016	1.24	3407.13	1931	-0.108333	7252.89	1917
	1901	-0.146667	786.954	1922	-0.259167	1147.43	1902	-0.3525	727.15	1899	-0.323333	889.92	1979	0.196667	1136.87	1855	-0.740901	1236.81	1934	-0.1	1797.06	1901	-0.146667	1221.75	1874	-0.615042	1233.49	1914	-0.0908333	1390.18	1899	-0.323333	1820.94	1982	0.1325	1892.87	1968	-0.0916667	1778.18	1905	-0.361667	878.169	2016	1.24	2042.15	1931	-0.108333	6626.25	1923
	1909	-0.421667	526.69	1947	0.0283333	974.171	1893	-0.555833	924.65	1928	-0.120833	889.92	1957	0.0233333	1210.6	1874	-0.615042	1145.56	1948	-0.1	1670.31	1900	-0.163333	1221.75	1907	-0.543333	1465.36	1920	-0.291667	1883.94	1899	-0.323333	1665.59	1903	-0.420833	2164.76	1938	0.0525	1473.93	1935	-0.225	776.809	2011	0.788333	2099	1879	-0.581799	8332.23	1912
	1902	-0.3525	613.444	1922	-0.259167	1234.06	1906	-0.2475	990.483	2011	0.788333	1058.22	2011	0.788333	1264.93	1874	-0.615042	1236.81	1876	-0.587832	2050.55	1925	-0.263333	1221.75	1908	-0.405	1349.43	1928	-0.120833	2213.11	1900	-0.163333	1510.24	1897	-0.239167	2028.81	1910	-0.35	1626.05	1921	-0.180833	806.507	1834	-0.782586	835.396	1927	-0.199167	5886.18	1933
	1915	-0.0966667	526.69	1919	-0.205833	1289.07	1906	-0.2475	924.65	2011	0.788333	1142.37	2013	0.8175	1309.04	1874	-0.615042	1054.31	1901	-0.146667	2430.79	1901	-0.146667	1339.75	1923	-0.274167	1465.36	1910	-0.35	2048.52	1900	-0.163333	1820.94	1924	-0.239167	2164.76	1968	-0.0916667	1778.18	1921	-0.180833	559.55	1846	-0.76224	991.173	1907	-0.543333	8699.67	1864
	1924	-0.239167	613.444	1922	-0.259167	1763.99	1830	-0.743481	1056.32	2007	0.854167	889.92	2007	0.854167	1331.11	1922	-0.259167	1328.06	1901	-0.146667	2304.04	1911	-0.3625	1339.75	1909	-0.421667	1349.43	1920	-0.291667	1554.77	1901	-0.146667	1354.88	1916	-0.318333	2397.02	1910	-0.35	1778.18	1921	-0.180833	729.196	1965	-0.161667	1034.28	1933	-0.2525	6300.65	1869
	1902	-0.3525	526.69	1927	-0.199167	1060.8	1899	-0.323333	792.983	2012	0.773333	1142.37	2007	0.854167	1443.45	1864	-0.680864	1054.31	1917	-0.535	2169.46	1927	-0.199167	1339.75	1900	-0.163333	1233.49	1914	-0.0908333	1883.94	1901	-0.146667	1510.24	1911	-0.3625	1756.93	1926	-0.065	1930.31	1917	-0.535	511.938	1902	-0.3525	1199.8	1945	-0.1075	7061.71	1952
	1964	-0.244167	613.444	1908	-0.405	1234.06	1894	-0.461667	792.983	2010	0.918333	974.072	2007	0.854167	1242.86	1909	-0.421667	1236.81	1878	-0.581563	1797.06	1904	-0.539167	1103.74	1913	-0.348333	1465.36	1885	-0.518333	1883.94	1902	-0.3525	1665.59	1933	-0.2525	2028.81	1980	0.34	1930.31	1921	-0.180833	521.46	1917	-0.535	1833.52	1947	0.0283333	8600.14	1947
	1925	-0.263333	526.69	1856	-0.733272	974.171	1894	-0.461667	792.983	2003	0.77	1142.37	2012	0.773333	1571.48	1919	-0.205833	1145.56	1878	-0.581563	1543.57	1894	-0.461667	1103.74	1907	-0.543333	1233.49	1933	-0.2525	1554.77	1902	-0.3525	1665.59	1896	-0.3375	1756.93	1910	-0.35	1778.18	2010	0.918333	552.289	1904	-0.539167	1820.46	1933	-0.2525	6937.24	1933
	1917	-0.535	700.199	1911	-0.3625	887.543	1911	-0.3625	1056.32	2016	1.24	1310.68	2012	0.773333	1264.93	1922	-0.259167	1328.06	1884	-0.6725	1543.57	1910	-0.35	1339.75	1908	-0.405	1117.56	1891	-0.619167	1883.94	1901	-0.146667	1665.59	1887	-0.730833	1756.93	1926	-0.065	1321.8	2010	0.918333	779.07	1943	-0.0233333	1023.16	1945	-0.1075	6009.17	1922
	1915	-0.0966667	786.954	1911	-0.3625	800.914	1894	-0.461667	1056.32	2011	0.788333	1226.53	2013	0.8175	1571.48	1900	-0.163333	1328.06	1904	-0.539167	1923.81	1894	-0.461667	1221.75	1911	-0.3625	1581.3	1890	-0.601667	1883.94	1903	-0.420833	1820.94	1904	-0.539167	1892.87	2007	0.854167	1473.93	2009	0.785833	511.938	1943	-0.0233333	2321.38	1921	-0.180833	6544.99	1918
	1921	-0.180833	613.444	1913	-0.348333	1404.34	1891	-0.619167	858.817	2013	0.8175	1142.37	2013	0.8175	1571.48	1919	-0.205833	1772.78	1910	-0.35	1797.06	1904	-0.539167	1221.75	1911	-0.3625	1117.56	1905	-0.361667	1719.35	1903	-0.420833	1665.59	1899	-0.323333	1756.93	1973	0.218333	1778.18	2009	0.785833	995.513	1943	-0.0233333	1245.54	1920	-0.291667	6009.17	1935
	1897	-0.239167	700.199	1911	-0.3625	974.171	1962	0.0258333	990.483	2016	1.24	974.072	2013	0.8175	1242.86	1927	-0.199167	1236.81	1910	-0.35	1543.57	1968	-0.0916667	1221.75	1909	-0.421667	1117.56	1890	-0.601667	1883.94	1903	-0.420833	1820.94	1988	0.508333	2028.81	1952	-0.0358333	1778.18	2009	0.785833	1064.42	1847	-0.757469	868.755	1933	-0.2525	7093.21	1933
	1915	-0.0966667	526.69	1908	-0.405	769.298	1911	-0.3625	1056.32	2011	0.788333	974.072	2013	0.8175	1169.13	1865	-0.674834	1236.81	1921	-0.180833	2123.78	1902	-0.3525	1103.74	1902	-0.3525	1465.36	1917	-0.535	1390.18	1903	-0.420833	1354.88	1906	-0.2475	879.256	1964	-0.244167	1778.18	2008	0.645833	1256.8	1905	-0.361667	868.755	1921	-0.180833	6669.33	1922
	1949	-0.14	526.69	1917	-0.535	800.914	1934	-0.1	1171.31	2011	0.788333	1310.68	2013	0.8175	1242.86	1937	-0.00583333	871.811	1971	-0.07	3101.45	1909	-0.421667	1221.75	1901	-0.146667	1465.36	1915	-0.0966667	1883.94	1904	-0.539167	1665.59	1900	-0.163333	1756.93	1930	-0.173333	1778.18	2008	0.645833	1133.04	1943	-0.0233333	1844.64	1933	-0.2525	8244.25	1949
	1925	-0.263333	526.69	1896	-0.3375	714.286	1894	-0.461667	924.65	2016	1.24	1058.22	2014	0.883333	1838.79	1865	-0.674834	1236.81	1924	-0.239167	2050.55	1904	-0.539167	1339.75	1910	-0.35	1465.36	1889	-0.259167	1883.94	1904	-0.539167	1820.94	1930	-0.173333	2028.81	1918	-0.439167	1930.31	2008	0.645833	579.726	1968	-0.0916667	1034.28	1933	-0.2525	8600.14	1904
	1929	-0.355833	526.69	1879	-0.581799	974.171	1894	-0.461667	990.483	2004	0.6725	1142.37	2014	0.883333	1169.13	1874	-0.615042	1236.81	1953	0.0441667	1416.82	1911	-0.3625	1221.75	1909	-0.421667	1465.36	1917	-0.535	1883.94	1904	-0.539167	1510.24	1901	-0.146667	1620.99	1918	-0.439167	1473.93	2008	0.645833	1134.17	1943	-0.0233333	836.084	1933	-0.2525	7609.93	1904
	1929	-0.355833	526.69	1907	-0.543333	714.286	1906	-0.2475	1056.32	2016	1.24	1142.37	2015	0.980833	1331.11	1862	-0.694715	1328.06	1949	-0.14	1543.57	1918	-0.439167	985.732	1909	-0.421667	1349.43	1995	0.566667	1554.77	1904	-0.539167	1665.59	1891	-0.619167	2164.76	1891	-0.619167	1778.18	2008	0.645833	730.642	1931	-0.108333	1944.6	1901	-0.146667	8244.25	1917
	1904	-0.539167	526.69	1907	-0.543333	714.286	1969	0.0183333	1122.15	2016	1.24	974.072	2015	0.980833	1571.48	1869	-0.640029	1397.51	1942	0.025	1670.31	1926	-0.065	1221.75	1908	-0.405	1349.43	1910	-0.35	1883.94	1905	-0.361667	1510.24	1903	-0.420833	1892.87	1925	-0.263333	1626.05	2008	0.645833	899.157	1904	-0.539167	1933.48	1918	-0.439167	8780.08	1924
	1916	-0.318333	526.69	1899	-0.323333	974.171	1875	-0.610622	727.15	2014	0.883333	889.92	2015	0.980833	1242.86	1921	-0.180833	780.562	1961	0.0816667	1670.31	1933	-0.2525	1339.75	1890	-0.601667	1349.43	1889	-0.259167	1719.35	1905	-0.361667	1665.59	1923	-0.274167	2028.81	1918	-0.439167	1778.18	2012	0.773333	660.91	1943	-0.0233333	2155.86	1933	-0.2525	8848.95	1932
	2012	0.773333	833.868	1879	-0.581799	1443.37	1959	0.0366667	858.817	2014	0.883333	1226.53	1988	0.508333	1668.27	1920	-0.291667	871.811	1909	-0.421667	1797.06	1995	0.566667	1103.74	1906	-0.2475	1349.43	1935	-0.225	1883.94	1904	-0.539167	1665.59	1890	-0.601667	2028.81	1923	-0.274167	1473.93	2011	0.788333	511.938	1931	-0.108333	1080.01	1898	-0.4	8581.03	1917
	2015	0.980833	259.867	1933	-0.2525	1289.07	1913	-0.348333	924.65	2012	0.773333	1058.22	1957	0.0233333	1331.11	1919	-0.205833	598.063	1888	-0.5225	1923.81	1968	-0.0916667	1221.75	1900	-0.163333	1349.43	1935	-0.225	1883.94	1904	-0.539167	1665.59	1889	-0.259167	2028.81	1913	-0.348333	1778.18	2011	0.788333	1185.64	1904	-0.539167	1898.87	1912	-0.346667	8898.71	1901
	1922	-0.259167	613.444	1919	-0.205833	887.543	1893	-0.555833	990.483	2011	0.788333	1142.37	1981	0.4325	1443.45	1920	-0.291667	689.312	1901	-0.146667	1670.31	1905	-0.361667	1103.74	1930	-0.173333	1233.49	1935	-0.225	2213.11	1905	-0.361667	1510.24	1918	-0.439167	1892.87	1925	-0.263333	1778.18	2011	0.788333	511.938	1943	-0.0233333	2155.86	1931	-0.108333	8749.43	1934
	1910	-0.35	526.69	1923	-0.274167	800.914	2013	0.8175	1171.31	1882	-0.368333	1142.37	1900	-0.163333	1443.45	1921	-0.180833	963.061	1947	0.0283333	1543.57	1901	-0.146667	1221.75	1909	-0.421667	1581.3	1952	-0.0358333	1719.35	1904	-0.539167	1665.59	1890	-0.601667	2028.81	1910	-0.35	1473.93	2010	0.918333	681.899	1943	-0.0233333	2702.11	1949	-0.14	8699.67	1886
	1922	-0.259167	526.69	1914	-0.0908333	887.543	2013	0.8175	792.983	1907	-0.543333	974.072	1927	-0.199167	1331.11	1919	-0.205833	689.312	1937	-0.00583333	1797.06	1901	-0.146667	1103.74	1917	-0.535	1233.49	1935	-0.225	2048.52	1904	-0.539167	1510.24	1936	-0.0933333	1485.04	1934	-0.1	1778.18	2009	0.785833	679.955	2002	0.7825	1034.28	1932	-0.114167	8381.99	1924
	1907	-0.543333	613.444	1956	-0.2375	800.914	2013	0.8175	990.483	1908	-0.405	1142.37	1908	-0.405	915.683	1911	-0.3625	1236.81	1903	-0.420833	1923.81	1894	-0.461667	1221.75	1906	-0.2475	1465.36	1935	-0.225	2213.11	1905	-0.361667	1820.94	1925	-0.263333	1485.04	1930	-0.173333	1930.31	2009	0.785833	896.732	2011	0.788333	1234.42	1947	0.0283333	8699.67	1953
	1910	-0.35	700.199	1912	-0.346667	800.914	1904	-0.539167	858.817	1929	-0.355833	889.92	1900	-0.163333	1063.14	1938	0.0525	1236.81	1904	-0.539167	1670.31	1890	-0.601667	1221.75	1909	-0.421667	1581.3	1970	0.0716667	1719.35	1905	-0.361667	1820.94	1930	-0.173333	1892.87	1918	-0.439167	1626.05	2009	0.785833	769.863	1995	0.566667	1833.52	1899	-0.323333	8799.19	1936
	1910	-0.35	508.643	1954	-0.1425	714.286	1812	-0.646803	924.65	1929	-0.355833	1058.22	1863	-0.683862	1063.14	1910	-0.35	963.061	1905	-0.361667	2050.55	1938	0.0525	1221.75	2005	0.869167	1581.3	1971	-0.07	2377.69	1905	-0.361667	1665.59	1920	-0.291667	1756.93	1918	-0.439167	1626.05	2009	0.785833	464.64	2003	0.77	2110.12	1907	-0.543333	6009.17	1949
	1910	-0.35	873.709	1951	-0.0766667	1381.43	1905	-0.361667	924.65	1870	-0.645859	1142.37	1918	-0.439167	1443.45	1938	0.0525	963.061	1902	-0.3525	2177.3	1901	-0.146667	1221.75	1909	-0.421667	1117.56	1907	-0.543333	2213.11	1905	-0.361667	1820.94	1926	-0.065	1756.93	1918	-0.439167	1473.93	2009	0.785833	976.468	1847	-0.757469	777.279	1966	-0.0583333	7622.35	1930
	1910	-0.35	613.444	1914	-0.0908333	1446.88	1912	-0.346667	858.817	1904	-0.539167	1363.55	1863	-0.683862	1242.86	1930	-0.173333	1718.8	1955	-0.1375	1670.31	1968	-0.0916667	1339.75	1909	-0.421667	1581.3	1907	-0.543333	2048.52	1905	-0.361667	1665.59	1902	-0.3525	2028.81	1909	-0.421667	1778.18	2009	0.785833	757.764	1901	-0.146667	1898.87	1948	-0.1	5741.25	1936
	1910	-0.35	263.345	1924	-0.239167	1168.6	1902	-0.3525	1056.32	1878	-0.581563	805.768	1908	-0.405	1242.86	1938	0.0525	1419.31	1925	-0.263333	1543.57	1936	-0.0933333	1339.75	1997	0.543333	1697.24	2006	0.766667	1554.77	1905	-0.361667	1820.94	1930	-0.173333	1485.04	1918	-0.439167	1778.18	1846	-0.76224	1120.77	1910	-0.35	2110.12	1947	0.0283333	7473.07	1936
	1910	-0.35	613.444	1912	-0.346667	887.543	1904	-0.539167	924.65	1907	-0.543333	553.313	1918	-0.439167	1242.86	1923	-0.274167	1225.8	1969	0.0183333	1416.82	1918	-0.439167	1103.74	1923	-0.274167	1581.3	1851	-0.760596	2048.52	1905	-0.361667	1665.59	1900	-0.163333	2028.81	1918	-0.439167	1626.05	1846	-0.76224	808.92	1967	-0.01	2099	1948	-0.1	6626.25	1920
	1910	-0.35	508.643	1951	-0.0766667	1234.06	1897	-0.239167	792.983	1904	-0.539167	974.072	1908	-0.405	1331.11	1930	-0.173333	1580.01	1962	0.0258333	1670.31	1901	-0.146667	1339.75	1957	0.0233333	1465.36	1846	-0.76224	1719.35	1906	-0.2475	1665.59	1923	-0.274167	2028.81	1918	-0.439167	1778.18	1970	0.0716667	1088.31	1893	-0.555833	1923.05	1948	-0.1	6277.08	1911
	1910	-0.35	526.69	1915	-0.0966667	1060.8	1895	-0.375833	990.483	1877	-0.584139	805.768	1916	-0.318333	1443.45	1856	-0.733272	1447.06	1915	-0.0966667	1797.06	1904	-0.539167	1457.76	1961	0.0816667	1581.3	1883	-0.39	2048.52	1907	-0.543333	1820.94	1920	-0.291667	1892.87	1909	-0.421667	1930.31	1932	-0.114167	946.606	1935	-0.225	2088.57	1948	-0.1	6626.25	1926
	1910	-0.35	436.457	1950	-0.2375	1381.43	1895	-0.375833	1105.47	1907	-0.543333	1142.37	1908	-0.405	1136.87	1930	-0.173333	963.061	1912	-0.346667	1543.57	1896	-0.3375	1103.74	1906	-0.2475	1465.36	1889	-0.259167	2048.52	1908	-0.405	1510.24	1908	-0.405	2300.7	1926	-0.065	1321.8	1942	0.025	708.207	1894	-0.461667	2042.83	1937	-0.00583333	7311.36	1908
	1910	-0.35	526.69	1945	-0.1075	1147.43	1903	-0.420833	924.65	1907	-0.543333	1226.53	1918	-0.439167	1443.45	1930	-0.173333	1054.31	1907	-0.543333	1290.08	1911	-0.3625	1457.76	1906	-0.2475	1233.49	1917	-0.535	1883.94	1907	-0.543333	1820.94	1874	-0.615042	2164.76	1918	-0.439167	1778.18	1947	0.0283333	729.511	1890	-0.601667	2275.65	1948	-0.1	5741.25	1910
	1910	-0.35	613.444	1921	-0.180833	887.543	2006	0.766667	858.817	1905	-0.361667	805.768	1908	-0.405	1264.93	1951	-0.0766667	1328.06	1912	-0.346667	1543.57	2010	0.918333	1457.76	1904	-0.539167	1349.43	1917	-0.535	2213.11	1907	-0.543333	1976.3	1919	-0.205833	2164.76	1905	-0.361667	1778.18	1957	0.0233333	1095.26	1894	-0.461667	1787.78	1824	-0.681089	5637.38	1937
	1910	-0.35	526.69	1954	-0.1425	1060.8	2009	0.785833	924.65	1907	-0.543333	805.768	1877	-0.584139	1264.93	1930	-0.173333	1145.56	2015	0.980833	2430.79	1921	-0.180833	1221.75	1906	-0.2475	1349.43	1911	-0.3625	1719.35	1907	-0.543333	1510.24	1908	-0.405	2028.81	1925	-0.263333	1626.05	1974	-0.0425	925.3	1893	-0.555833	1876.63	1938	0.0525	6009.17	1884
	1910	-0.35	526.69	1889	-0.259167	1147.43	2014	0.883333	924.65	1901	-0.146667	1058.22	1908	-0.405	1136.87	1843	-0.770206	1580.01	2014	0.883333	2422.95	1905	-0.361667	1103.74	1909	-0.421667	1349.43	1920	-0.291667	1719.35	1908	-0.405	1820.94	1919	-0.205833	2164.76	1925	-0.263333	1473.93	1947	0.0283333	606.847	1900	-0.163333	1855.07	1909	-0.421667	6987	1948
	1961	0.0816667	700.199	1959	0.0366667	1234.06	2011	0.788333	858.817	1905	-0.361667	974.072	1885	-0.518333	1242.86	1952	-0.0358333	1054.31	2015	0.980833	1923.81	1921	-0.180833	1221.75	1909	-0.421667	1465.36	2014	0.883333	1883.94	1907	-0.543333	1820.94	1913	-0.348333	2164.76	1918	-0.439167	1626.05	1940	0.0658333	884.633	1936	-0.0933333	1887.75	1909	-0.421667	6277.08	1937
	1935	-0.225	526.69	1923	-0.274167	974.171	2004	0.6725	1088.61	1905	-0.361667	553.313	1922	-0.259167	1242.86	1952	-0.0358333	1328.06	2006	0.766667	2430.79	1894	-0.461667	1103.74	1904	-0.539167	1233.49	2014	0.883333	1883.94	1907	-0.543333	1976.3	1913	-0.348333	2028.81	1918	-0.439167	1626.05	1944	0.0325	1085.74	1888	-0.5225	1034.28	2013	0.8175	6650.22	1943
	1973	0.218333	526.69	1849	-0.774825	800.914	2008	0.645833	924.65	1904	-0.539167	1058.22	1918	-0.439167	1309.04	1965	-0.161667	963.061	1934	-0.1	1923.81	1896	-0.3375	1103.74	1905	-0.361667	1349.43	1934	-0.1	2213.11	1907	-0.543333	1820.94	1924	-0.239167	1756.93	1929	-0.355833	1930.31	1948	-0.1	702.075	1893	-0.555833	1853.13	1903	-0.420833	6009.17	1902
	1974	-0.0425	490.596	1845	-0.766276	800.914	2010	0.918333	990.483	1878	-0.581563	974.072	1908	-0.405	1443.45	1863	-0.683862	1660.24	1934	-0.1	1543.57	1925	-0.263333	1221.75	1909	-0.421667	1349.43	2002	0.7825	2213.11	1907	-0.543333	1510.24	1910	-0.35	1892.87	1921	-0.180833	1626.05	1971	-0.07	729.196	1888	-0.5225	988.538	1909	-0.421667	6358.34	1909
	1948	-0.1	526.69	1937	-0.00583333	1147.43	2016	1.24	924.65	1905	-0.361667	974.072	1908	-0.405	1242.86	1919	-0.205833	1970.09	1855	-0.740901	1670.31	1916	-0.318333	1457.76	1923	-0.274167	1349.43	1923	-0.274167	2213.11	1907	-0.543333	1976.3	1905	-0.361667	2028.81	1908	-0.405	1321.8	1971	-0.07	511.938	2009	0.785833	1866.19	1910	-0.35	8257.7	1824
	1948	-0.1	526.69	1948	-0.1	1147.43	2008	0.645833	990.483	1870	-0.645859	889.92	1908	-0.405	1309.04	1944	0.0325	1419.31	1897	-0.239167	1797.06	1910	-0.35	1575.77	1906	-0.2475	1349.43	1887	-0.730833	1719.35	1909	-0.421667	1665.59	1993	0.2725	1892.87	1918	-0.439167	1778.18	1982	0.1325	729.196	1935	-0.225	1866.19	1927	-0.199167	6594.75	1855
	1947	0.0283333	472.55	1948	-0.1	1234.06	2009	0.785833	990.483	1874	-0.615042	805.768	1944	0.0325	1571.48	1908	-0.405	1054.31	1963	0.03	1670.31	1906	-0.2475	1339.75	1890	-0.601667	1465.36	1979	0.196667	2213.11	1908	-0.405	1665.59	1906	-0.2475	1892.87	1910	-0.35	1626.05	1971	-0.07	559.55	1928	-0.120833	1877.31	1904	-0.539167	6358.34	1809
	1910	-0.35	526.69	1948	-0.1	887.543	2016	1.24	792.983	1901	-0.146667	974.072	1944	0.0325	1242.86	1927	-0.199167	1720.3	1913	-0.348333	1923.81	1896	-0.3375	1103.74	1905	-0.361667	1465.36	1990	0.525	1883.94	1908	-0.405	1665.59	1905	-0.361667	2028.81	1919	-0.205833	1930.31	1970	0.0716667	796.984	1930	-0.173333	2087.89	2008	0.645833	6676.01	1913
	1990	0.525	613.444	1902	-0.3525	1147.43	2014	0.883333	990.483	1874	-0.615042	553.313	1863	-0.683862	1331.11	1927	-0.199167	1236.81	1913	-0.348333	2050.55	1892	-0.528333	1103.74	1907	-0.543333	1349.43	1934	-0.1	2213.11	1909	-0.421667	1665.59	1935	-0.225	2028.81	1894	-0.461667	1778.18	1951	-0.0766667	559.235	1928	-0.120833	2020.59	1902	-0.3525	6669.33	1970
	1976	-0.174167	490.596	1949	-0.14	1234.06	1982	0.1325	1056.32	1907	-0.543333	805.768	1922	-0.259167	1063.14	1943	-0.0233333	1328.06	1913	-0.348333	1670.31	1995	0.566667	1103.74	1902	-0.3525	1233.49	1939	-0.115	1554.77	1908	-0.405	1820.94	1994	0.383333	1892.87	1900	-0.163333	1626.05	1948	-0.1	738.719	1910	-0.35	1933.48	1902	-0.3525	6173.21	1970
	1975	0.015	436.457	1948	-0.1	1060.8	1962	0.0258333	990.483	1907	-0.543333	974.072	1863	-0.683862	1491.42	1918	-0.439167	1772.78	1913	-0.348333	1870.28	1926	-0.065	1221.75	1923	-0.274167	1349.43	1882	-0.368333	2048.52	1908	-0.405	1665.59	1927	-0.199167	1892.87	1890	-0.601667	1626.05	1966	-0.0583333	863.327	1875	-0.610622	2099	2015	0.980833	5905.29	1970
	1974	-0.0425	311.602	1948	-0.1	974.171	1958	0.0733333	792.983	1874	-0.615042	1058.22	1863	-0.683862	1136.87	1913	-0.348333	1419.31	1812	-0.646803	1797.06	1910	-0.35	1339.75	1925	-0.263333	1117.56	1882	-0.368333	2213.11	1910	-0.35	1665.59	1911	-0.3625	1485.04	1910	-0.35	1778.18	1979	0.196667	776.809	1910	-0.35	2099	2015	0.980833	6812.91	1979
	1849	-0.774825	508.643	1948	-0.1	1234.06	1961	0.0816667	1056.32	1904	-0.539167	805.768	1936	-0.0933333	1242.86	1913	-0.348333	1328.06	1855	-0.740901	1670.31	1877	-0.584139	1221.75	1908	-0.405	1233.49	1890	-0.601667	2048.52	1910	-0.35	1820.94	1997	0.543333	2028.81	1896	-0.3375	1473.93	1996	0.4875	836.205	1943	-0.0233333	1843.95	2016	1.24	6277.08	1933
	1910	-0.35	526.69	1911	-0.3625	974.171	1952	-0.0358333	924.65	1920	-0.291667	1058.22	1934	-0.1	1169.13	1913	-0.348333	1236.81	1888	-0.5225	1670.31	1917	-0.535	1103.74	1909	-0.421667	1349.43	1913	-0.348333	2048.52	1910	-0.35	1665.59	1891	-0.619167	1892.87	1935	-0.225	1778.18	1923	-0.274167	559.235	1944	0.0325	1844.64	2005	0.869167	7354.44	1919
	1954	-0.1425	173.112	1948	-0.1	974.171	1982	0.1325	858.817	1905	-0.361667	1226.53	1950	-0.2375	1331.11	1907	-0.543333	1145.56	1889	-0.259167	1543.57	1905	-0.361667	1221.75	1918	-0.439167	1465.36	1913	-0.348333	1883.94	1910	-0.35	1820.94	1906	-0.2475	1485.04	1918	-0.439167	1626.05	1948	-0.1	559.235	1909	-0.421667	2110.12	2016	1.24	7479.75	1913
	1954	-0.1425	526.69	1949	-0.14	887.543	1978	0.135	727.15	1875	-0.610622	889.92	1933	-0.2525	1264.93	1907	-0.543333	1145.56	1912	-0.346667	1543.57	1900	-0.163333	1221.75	1909	-0.421667	1349.43	1911	-0.3625	1719.35	1911	-0.3625	1665.59	1931	-0.108333	1756.93	1906	-0.2475	1321.8	1948	-0.1	776.809	1915	-0.0966667	868.755	2015	0.980833	8533.3	1884
	1954	-0.1425	786.954	1949	-0.14	974.171	1961	0.0816667	1073.18	1901	-0.146667	1226.53	1934	-0.1	1264.93	1916	-0.318333	1236.81	1882	-0.368333	1797.06	1905	-0.361667	1221.75	1909	-0.421667	1465.36	1910	-0.35	2048.52	1911	-0.3625	1510.24	1914	-0.0908333	1620.99	1889	-0.259167	1626.05	1942	0.025	702.075	1922	-0.259167	2031.71	1880	-0.617333	6626.25	1916
	1917	-0.535	613.444	1947	0.0283333	1060.8	1967	-0.01	1122.15	1884	-0.6725	974.072	1934	-0.1	1331.11	1933	-0.2525	1328.06	1897	-0.239167	1923.81	1905	-0.361667	1103.74	1905	-0.361667	1349.43	1911	-0.3625	2377.69	1910	-0.35	1665.59	1951	-0.0766667	2028.81	1910	-0.35	1321.8	1944	0.0325	530.983	1913	-0.348333	1923.05	1885	-0.518333	6358.34	1922
	1969	0.0183333	526.69	1949	-0.14	1234.06	1959	0.0366667	924.65	1945	-0.1075	1142.37	1933	-0.2525	1210.6	1947	0.0283333	1328.06	1933	-0.2525	1797.06	1942	0.025	1457.76	1906	-0.2475	1697.24	1908	-0.405	2048.52	1911	-0.3625	1665.59	1951	-0.0766667	1756.93	1907	-0.543333	1626.05	1941	0.0291667	511.938	1919	-0.205833	1855.07	1885	-0.518333	6300.65	1918
	1956	-0.2375	700.199	1969	0.0183333	800.914	1961	0.0816667	924.65	1878	-0.581563	1058.22	1918	-0.439167	915.683	1933	-0.2525	1580.01	2013	0.8175	1923.81	1910	-0.35	1221.75	1904	-0.539167	1349.43	1973	0.218333	2213.11	1910	-0.35	1510.24	1917	-0.535	2028.81	1926	-0.065	1626.05	1940	0.0658333	588.933	1909	-0.421667	1933.48	1885	-0.518333	6358.34	1914
	1968	-0.0916667	700.199	1969	0.0183333	800.914	1967	-0.01	924.65	1884	-0.6725	1226.53	1904	-0.539167	1443.45	1927	-0.199167	1419.31	2012	0.773333	2050.55	1916	-0.318333	1339.75	1900	-0.163333	1349.43	1973	0.218333	2213.11	1910	-0.35	1820.94	1911	-0.3625	1756.93	1896	-0.3375	1778.18	1940	0.0658333	511.938	1951	-0.0766667	1866.19	1885	-0.518333	6937.24	1914
	1960	-0.0225	526.69	1975	0.015	1234.06	1950	-0.2375	924.65	1945	-0.1075	1226.53	1927	-0.199167	1443.45	1933	-0.2525	1942.34	2013	0.8175	1923.81	1894	-0.461667	1103.74	1906	-0.2475	1349.43	1973	0.218333	1719.35	1912	-0.346667	1665.59	1924	-0.239167	2164.76	1907	-0.543333	1778.18	1940	0.0658333	729.196	1937	-0.00583333	2099	1897	-0.239167	7473.07	1886
	1963	0.03	526.69	1958	0.0733333	1029.18	1936	-0.0933333	990.483	1870	-0.645859	974.072	1950	-0.2375	1331.11	1933	-0.2525	598.063	2014	0.883333	1923.81	1910	-0.35	1221.75	1906	-0.2475	1233.49	2008	0.645833	2048.52	1911	-0.3625	1510.24	1922	-0.259167	1892.87	1918	-0.439167	1321.8	1940	0.0658333	681.899	1891	-0.619167	1866.19	1897	-0.239167	6358.34	1969
	1960	-0.0225	526.69	1962	0.0258333	1234.06	1949	-0.14	792.983	1901	-0.146667	974.072	1950	-0.2375	1136.87				2013	0.8175	1797.06	1925	-0.263333	1221.75	1914	-0.0908333	1465.36	2002	0.7825	2730.33	1912	-0.346667	1510.24	1907	-0.543333	1892.87	1914	-0.0908333	1930.31	1939	-0.115	908.68	1891	-0.619167	2064.39	1874	-0.615042	6626.25	1969
	1967	-0.01	613.444	1834	-0.782586	887.543	1937	-0.00583333	792.983	1893	-0.555833	1058.22							1966	-0.0583333	1670.31	1905	-0.361667	1339.75	1920	-0.291667	1349.43	2001	0.663333	1883.94	1913	-0.348333	1665.59	1924	-0.239167	2164.76	1890	-0.601667	1626.05	1943	-0.0233333	1045.39	1891	-0.619167	2275.65	1900	-0.163333	6626.25	1969
	1967	-0.01	613.444	1852	-0.757106	714.286	1904	-0.539167	1056.32	1967	-0.01	974.072							1957	0.0233333	1797.06	1907	-0.543333	1103.74	1921	-0.180833	1349.43	2001	0.663333	1883.94	1913	-0.348333	1820.94	1924	-0.239167	1892.87	1885	-0.518333	1778.18	1937	-0.00583333	799.246	1896	-0.3375	1787.78	1897	-0.239167	5255.91	1969
	1967	-0.01	526.69	1928	-0.120833	887.543	1917	-0.535	990.483	1978	0.135	805.768							1857	-0.726753	1670.31	1909	-0.421667	1221.75	1896	-0.3375	1349.43	2000	0.563333	2565.75	1913	-0.348333	1820.94	1913	-0.348333	1892.87	1918	-0.439167	1778.18	1934	-0.1	511.938	2016	1.24	1911.93	1921	-0.180833	5293.09	1969
	1954	-0.1425	613.444	1907	-0.543333	1234.06	1934	-0.1	1056.32	1948	-0.1	889.92							1891	-0.619167	1416.82	1890	-0.601667	1457.76	1921	-0.180833	1581.3	1981	0.4325	2213.11	1913	-0.348333	1354.88	2003	0.77	2028.81	1929	-0.355833	1778.18	1933	-0.2525	700.944	2015	0.980833	1944.6				1969
	1967	-0.01	526.69	1907	-0.543333	1147.43	1906	-0.2475	924.65	1902	-0.3525	889.92							1892	-0.528333	1543.57	1917	-0.535	1103.74	1938	0.0525	1465.36	1970	0.0716667	2048.52	1913	-0.348333	1820.94	1924	-0.239167	1892.87	1925	-0.263333	1778.18	1928	-0.120833	729.196	2015	0.980833	1911.93				1968
	1968	-0.0916667	526.69	1912	-0.346667	974.171	1917	-0.535	924.65	1901	-0.146667	1142.37										2006	0.766667	1221.75	1907	-0.543333	1465.36	1930	-0.173333	1883.94	1913	-0.348333	1510.24	1909	-0.421667	2578.76	1895	-0.375833	1778.18	1927	-0.199167	975.022	2014	0.883333	1911.93				1968
	1959	0.0366667	526.69	1904	-0.539167	800.914	1875	-0.610622	792.983	1934	-0.1	1142.37										1961	0.0816667	1339.75	1899	-0.323333	1233.49	1964	-0.244167	1883.94	1913	-0.348333	1665.59	2013	0.8175	2028.81	1906	-0.2475	1626.05	1860	-0.703418	729.196	2012	0.773333	1933.48				1886
	1958	0.0733333	700.199	1912	-0.346667	800.914	1859	-0.712126	858.817	1933	-0.2525	974.072										1961	0.0816667	1221.75	1905	-0.361667	1465.36	1930	-0.173333	2213.11	1913	-0.348333	1976.3	1878	-0.581563	2028.81	1919	-0.205833	1778.18	1925	-0.263333	681.899	2012	0.773333	2066.33				1968
	1967	-0.01	700.199	1981	0.4325	1375.7	1918	-0.439167	858.817	1921	-0.180833	974.072										1986	0.2475	1103.74	1898	-0.4	1465.36	1948	-0.1	2213.11	1914	-0.0908333	1820.94	1878	-0.581563	2164.76	1894	-0.461667	1778.18	1925	-0.263333	681.899	2010	0.918333	2134.31				1969
	1971	-0.07	613.444	1913	-0.348333	887.543	1875	-0.610622	924.65	1902	-0.3525	1058.22										1957	0.0233333	1221.75	1870	-0.645859	1349.43	1930	-0.173333	2213.11	1913	-0.348333	1820.94	1896	-0.3375	2300.7	1907	-0.543333	1321.8	1921	-0.180833	738.719	2003	0.77	1842.01				1934
	1920	-0.291667	526.69	1970	0.0716667	1320.68	1901	-0.146667	1262.23	1970	0.0716667	805.768										1961	0.0816667	1221.75	1904	-0.539167	1349.43	1930	-0.173333	1719.35	1913	-0.348333	1665.59	1932	-0.114167	2164.76	1888	-0.5225	1169.67	1921	-0.180833	994.067							1912
	1971	-0.07	526.69	1969	0.0183333	974.171	1947	0.0283333	990.483	1933	-0.2525	1142.37										1959	0.0366667	1457.76	1915	-0.0966667	1465.36	1930	-0.173333	2213.11	1914	-0.0908333	1665.59	1950	-0.2375	2028.81	1905	-0.361667	1778.18	1917	-0.535	824.106							1969
	1973	0.218333	526.69	1959	0.0366667	974.171	1934	-0.1	990.483	1949	-0.14	1368.6										1961	0.0816667	1103.74	1906	-0.2475	1465.36	1888	-0.5225	2377.69	1914	-0.0908333	1820.94	1956	-0.2375	2028.81	1906	-0.2475	1473.93	1862	-0.694715	681.899							1935
	1968	-0.0916667	526.69	1960	-0.0225	1060.8	1925	-0.263333	990.483	1933	-0.2525	1142.37										1951	-0.0766667	1221.75	1899	-0.323333	1465.36	1946	-0.101667	2377.69	1915	-0.0966667	1820.94	1902	-0.3525	1756.93	1921	-0.180833	1626.05	1907	-0.543333	654.145							1971
	1963	0.03	960.463	1981	0.4325	1147.43	1933	-0.2525	990.483	1902	-0.3525	889.92										1923	-0.274167	1221.75	1898	-0.4	1465.36	1915	-0.0966667	2213.11	1914	-0.0908333	1665.59	1943	-0.0233333	2164.76	1908	-0.405	1930.31	1911	-0.3625	551.158							1971
	1911	-0.3625	523.212	1967	-0.01	1381.43	1899	-0.323333	792.983	1933	-0.2525	1142.37										1982	0.1325	1221.75	1942	0.025	1465.36	1941	0.0291667	1554.77	1914	-0.0908333	1665.59	1901	-0.146667	1892.87	1880	-0.617333	1473.93	1909	-0.421667	973.078							2011
	1883	-0.39	786.954	1962	0.0258333	1147.43	1910	-0.35	858.817	1933	-0.2525	805.768										1921	-0.180833	1221.75	1917	-0.535	1465.36	1904	-0.539167	2377.69	1914	-0.0908333	1665.59	1890	-0.601667	1485.04	1929	-0.355833	1778.18	1946	-0.101667	681.899							2011
	1883	-0.39	526.69	1968	-0.0916667	1428.49	1908	-0.405	858.817	1933	-0.2525	1226.53										1905	-0.361667	1339.75	1905	-0.361667	1233.49	1946	-0.101667	1883.94	1914	-0.0908333	1820.94	1896	-0.3375	2028.81	1929	-0.355833	1778.18	1947	0.0283333	559.235							2011
	1883	-0.39	526.69	1913	-0.348333	1060.8	1908	-0.405	924.65	1933	-0.2525	1142.37										1916	-0.318333	1103.74	1912	-0.346667	1349.43	1941	0.0291667	2213.11	1916	-0.318333	1820.94	1901	-0.146667	1485.04	1905	-0.361667	1930.31	2002	0.7825	511.938							2010
	1895	-0.375833	526.69	1895	-0.375833	800.914	1922	-0.259167	990.483	1912	-0.346667	1142.37										1938	0.0525	985.732	1912	-0.346667	1349.43	1914	-0.0908333	2048.52	1916	-0.318333	1665.59	1902	-0.3525	1892.87	1902	-0.3525	1626.05	1979	0.196667	1135.3							2009
	1892	-0.528333	873.709	1898	-0.4	974.171	1877	-0.584139	924.65	1970	0.0716667	1226.53										1912	-0.346667	1103.74	1905	-0.361667	1581.3	1915	-0.0966667	1719.35	1917	-0.535	1820.94	1901	-0.146667	1485.04	1903	-0.420833	1778.18	1946	-0.101667	1027.14							1909
	1899	-0.323333	526.69	1839	-0.763077	887.543	1862	-0.694715	924.65	1933	-0.2525	1142.37										1915	-0.0966667	1221.75	1909	-0.421667	1233.49	1905	-0.361667	2213.11	1916	-0.318333	1354.88	1954	-0.1425	1892.87	1883	-0.39	1778.18	1945	-0.1075	606.847							1960
	1899	-0.323333	613.444	1911	-0.3625	887.543	1863	-0.683862	792.983	1933	-0.2525	805.768										1898	-0.4	985.732	1905	-0.361667	1465.36	1938	0.0525	2213.11	1918	-0.439167	1354.88	1954	-0.1425	1892.87	1932	-0.114167	1778.18	1945	-0.1075	655.591							1910
	1869	-0.640029	526.69	1892	-0.528333	800.914	1942	0.025	858.817	1933	-0.2525	974.072										1938	0.0525	1339.75	1906	-0.2475	1465.36	1868	-0.646408	2542.28	1917	-0.535	1665.59	1954	-0.1425	1756.93	1917	-0.535	1778.18	1946	-0.101667	511.938							1912
	1893	-0.555833	700.199	1912	-0.346667	1147.43	1919	-0.205833	1105.32	1902	-0.3525	889.92										1932	-0.114167	1103.74	1913	-0.348333	1349.43	1938	0.0525	2602.83	1917	-0.535	1510.24	1939	-0.115	2164.76	1910	-0.35	1626.05	2002	0.7825	1164.03							1907
	1893	-0.555833	613.444	1891	-0.619167	1147.43	1922	-0.259167	924.65	1934	-0.1	461.877										1921	-0.180833	1221.75	1909	-0.421667	1349.43	1911	-0.3625	2377.69	1917	-0.535	1820.94	1915	-0.0966667	1213.16	1910	-0.35	1778.18	1998	0.833333	1014.87							1910
	1905	-0.361667	526.69	1970	0.0716667	1060.8	1869	-0.640029	990.483	1948	-0.1	1142.37										1938	0.0525	1339.75	1912	-0.346667	1349.43	1867	-0.652662	2048.52	1917	-0.535	1510.24	1931	-0.108333	1213.16	1917	-0.535	1473.93	1996	0.4875	1034.73							1910
	1911	-0.3625	526.69	1901	-0.146667	1060.8	1941	0.0291667	990.483	1901	-0.146667	1058.22										1938	0.0525	1221.75	1913	-0.348333	1581.3	2007	0.854167	1554.77	1920	-0.291667	1820.94	1919	-0.205833	1892.87	1943	-0.0233333	1626.05	1996	0.4875	768.732							1911
	1905	-0.361667	700.199	1902	-0.3525	1234.06	1899	-0.323333	924.65	1912	-0.346667	889.92										1913	-0.348333	1103.74	1905	-0.361667	1233.49	1898	-0.4	2213.11	1920	-0.291667	1820.94	1905	-0.361667	1620.99	1889	-0.259167	1626.05	1997	0.543333	776.809							1909
	1934	-0.1	526.69	2016	1.24	1320.68	1899	-0.323333	792.983	1902	-0.3525	553.313										1912	-0.346667	1339.75	1906	-0.2475	1349.43	1945	-0.1075	2048.52	1920	-0.291667	1820.94	1988	0.508333	2028.81	1917	-0.535	1473.93	1909	-0.421667	749.372							1911
	2016	1.24	960.463	2012	0.773333	974.171	1874	-0.615042	924.65	1902	-0.3525	1058.22										1905	-0.361667	1339.75	1907	-0.543333	1349.43	1914	-0.0908333	2048.52	1920	-0.291667	1820.94	1906	-0.2475	2028.81	1851	-0.760596	1778.18	1911	-0.3625	681.899							1909
	1936	-0.0933333	436.457	2016	1.24	1060.8	1920	-0.291667	990.483	1899	-0.323333	1058.22										1925	-0.263333	1221.75	1905	-0.361667	1465.36	1898	-0.4	2213.11	1921	-0.180833	1820.94	1939	-0.115	1756.93	1980	0.34	1626.05	1911	-0.3625	587.802							1911
	1876	-0.587832	364.271	2016	1.24	1060.8	1908	-0.405	858.817	1867	-0.652662	1142.37										1924	-0.239167	1103.74	1905	-0.361667	1465.36	1905	-0.361667	2669.78	1921	-0.180833	2131.65	1906	-0.2475	1892.87	1910	-0.35	1930.31	1983	0.380833	464.64							1904
	1886	-0.656667	173.112	2016	1.24	1147.43	1901	-0.146667	1056.32	1867	-0.652662	974.072										1923	-0.274167	1339.75	1905	-0.361667	1581.3	1907	-0.543333	2048.52	1920	-0.291667	1820.94	1903	-0.420833	2028.81	2011	0.788333	1778.18	1983	0.380833	530.983							1956
	1925	-0.263333	436.457	2015	0.980833	974.171	1921	-0.180833	924.65	1904	-0.539167	974.072										1904	-0.539167	1103.74	1909	-0.421667	1233.49	1889	-0.259167	1719.35	1922	-0.259167	1665.59	1901	-0.146667	1756.93	2011	0.788333	1778.18	1906	-0.2475	511.938							1903
	1873	-0.618922	523.212	2014	0.883333	1234.06	1906	-0.2475	924.65	1904	-0.539167	1142.37										1975	0.015	1339.75	1907	-0.543333	1349.43	1863	-0.683862	2213.11	1923	-0.274167	1665.59	1901	-0.146667	2164.76	2010	0.918333	1626.05	1906	-0.2475	1281.21							1927
	1873	-0.618922	526.69	2010	0.918333	1147.43	1904	-0.539167	924.65	1925	-0.263333	1058.22										1921	-0.180833	1339.75	1893	-0.555833	1349.43	1927	-0.199167	2213.11	1923	-0.274167	1510.24	1890	-0.601667	1892.87	2007	0.854167	1930.31	1978	0.135	755.339							1938
	1886	-0.656667	350.1	2009	0.785833	1381.43	1901	-0.146667	924.65	1864	-0.680864	805.768										1920	-0.291667	1575.77	1906	-0.2475	1465.36	1862	-0.694715	2213.11	1924	-0.239167	1820.94	1911	-0.3625	1620.99	2008	0.645833	1626.05	1919	-0.205833	938.378							1906
	1932	-0.114167	526.69	2011	0.788333	1375.7	1901	-0.146667	924.65	1898	-0.4	1058.22										1975	0.015	1339.75	1903	-0.420833	1465.36	1890	-0.601667	2048.52	1923	-0.274167	1820.94	1957	0.0233333	1756.93	2008	0.645833	1930.31	1893	-0.555833	748.241							1906
	1873	-0.618922	526.69	1898	-0.4	1060.8	1918	-0.439167	924.65	1933	-0.2525	1058.22										1975	0.015	1221.75	1902	-0.3525	1349.43	1904	-0.539167	1554.77	1924	-0.239167	1820.94	1911	-0.3625	1892.87	2007	0.854167	1473.93	1889	-0.259167	748.241							1908
	1903	-0.420833	526.69	1864	-0.680864	1060.8	1901	-0.146667	924.65	1933	-0.2525	974.072										1975	0.015	1339.75	1910	-0.35	1349.43	1897	-0.239167	2213.11	1924	-0.239167	1665.59	1986	0.2475	2164.76	2007	0.854167	1626.05	1880	-0.617333	729.196							1906
	1936	-0.0933333	490.596	1902	-0.3525	769.298	1877	-0.584139	858.817	1933	-0.2525	889.92										1908	-0.405	1103.74	1909	-0.421667	1349.43	1917	-0.535	1883.94	1926	-0.065	1665.59	1967	-0.01	1892.87	2009	0.785833	1626.05	1878	-0.581563	578.28							1939
	1932	-0.114167	526.69	1898	-0.4	974.171	1906	-0.2475	727.15	1933	-0.2525	1403.8										1921	-0.180833	1221.75	1902	-0.3525	1233.49	1898	-0.4	1719.35	1926	-0.065	1510.24	1901	-0.146667	1756.93	2009	0.785833	1626.05	1886	-0.656667	776.493							1934
	1913	-0.348333	613.444				1901	-0.146667	924.65	1933	-0.2525	974.072										1889	-0.259167	1103.74	1904	-0.539167	1465.36	1890	-0.601667	1719.35	1926	-0.065	1820.94	1904	-0.539167	1756.93	2009	0.785833	1930.31	1809	-0.619216	729.511							1909
	1921	-0.180833	350.1				1917	-0.535	924.65	1901	-0.146667	805.768										1892	-0.528333	1103.74	1926	-0.065	1349.43	1898	-0.4	1883.94	1926	-0.065	1820.94	1918	-0.439167	1485.04	1916	-0.318333	1778.18	1892	-0.528333	559.235							1911
	1921	-0.180833	526.69				1934	-0.1	990.483	1926	-0.065	1226.53										1897	-0.239167	1221.75	1903	-0.420833	1233.49	1929	-0.355833	2213.11	1928	-0.120833	1820.94	1954	-0.1425	1756.93	1917	-0.535	1473.93	1887	-0.730833	864.457							1910
	1930	-0.173333	526.69				1910	-0.35	858.817	1933	-0.2525	805.768										1897	-0.239167	1339.75	1993	0.2725	1233.49	1889	-0.259167	2213.11	1928	-0.120833	1665.59	1988	0.508333	1756.93	1917	-0.535	1778.18	1893	-0.555833	729.196							1904
	1901	-0.146667	526.69				1911	-0.3625	990.483	1933	-0.2525	1350.93										1903	-0.420833	1221.75	1905	-0.361667	1465.36	1891	-0.619167	2213.11	1928	-0.120833	1199.53	1901	-0.146667	2028.81	1917	-0.535	1626.05	1934	-0.1	824.106							1904
	1930	-0.173333	526.69				1919	-0.205833	924.65	1933	-0.2525	805.768										1903	-0.420833	1339.75	1875	-0.610622	1349.43	1926	-0.065	2048.52	1928	-0.120833	1976.3	1924	-0.239167	2164.76	1917	-0.535	1778.18	1893	-0.555833	925.781							1910
	1921	-0.180833	526.69				1907	-0.543333	858.817	1933	-0.2525	1310.68										1923	-0.274167	1221.75	1907	-0.543333	1465.36	1875	-0.610622	2048.52	1929	-0.355833	1820.94	1900	-0.163333	1485.04	1917	-0.535	1778.18	1893	-0.555833	521.46							1853
	1929	-0.355833	526.69				1907	-0.543333	990.483	1933	-0.2525	974.072										1934	-0.1	1221.75	1907	-0.543333	1349.43	1932	-0.114167	2048.52	1929	-0.355833	1820.94	1926	-0.065	1892.87	1917	-0.535	1626.05	1893	-0.555833	729.196							1983
	1907	-0.543333	526.69				1921	-0.180833	990.483	1933	-0.2525	1647.34										1914	-0.0908333	1103.74	1902	-0.3525	1233.49	1922	-0.259167	2213.11	1930	-0.173333	1820.94	1927	-0.199167	2532.96	1843	-0.770206	1778.18	1893	-0.555833	877.687							2015
	1905	-0.361667	613.444				1911	-0.3625	858.817	1905	-0.361667	974.072										1910	-0.35	1339.75	1989	0.373333	1465.36	1921	-0.180833	2655.13	1930	-0.173333	1820.94	1913	-0.348333	2028.81	1887	-0.730833	1778.18	1893	-0.555833	521.46							2014
	1905	-0.361667	401.834				1951	-0.0766667	858.817	1896	-0.3375	1058.22										1973	0.218333	1103.74	1972	-0.0166667	1117.56	1892	-0.528333	2377.69	1930	-0.173333	1665.59	1912	-0.346667	1485.04	1880	-0.617333	1626.05	1934	-0.1	776.809							2009
	1896	-0.3375	526.69				1945	-0.1075	924.65	1948	-0.1	1226.53										1923	-0.274167	1221.75	1892	-0.528333	1581.3	2009	0.785833	1719.35	1931	-0.108333	1665.59	1964	-0.244167	1756.93	1893	-0.555833	1778.18	1903	-0.420833	776.809							2011
	1898	-0.4	436.457				1951	-0.0766667	990.483	1917	-0.535	805.768										1972	-0.0166667	1221.75	1904	-0.539167	1349.43	2016	1.24	2213.11	1931	-0.108333	1354.88	1959	0.0366667	1892.87	1885	-0.518333	1626.05	1886	-0.656667	1082.03							1990
	1884	-0.6725	526.69				1925	-0.263333	858.817	1948	-0.1	974.072										1964	-0.244167	1103.74	1903	-0.420833	1465.36	2016	1.24	1719.35	1932	-0.114167	1820.94	1924	-0.239167	1756.93	1901	-0.146667	1626.05	1893	-0.555833	633.789							1990
	1931	-0.108333	436.457				1932	-0.114167	924.65	1918	-0.439167	1058.22										1922	-0.259167	1103.74	1904	-0.539167	1581.3	2015	0.980833	2048.52	1935	-0.225	1665.59	1921	-0.180833	2028.81	1916	-0.318333	1778.18	1890	-0.601667	559.55							1990
	1928	-0.120833	526.69				1933	-0.2525	924.65	1897	-0.239167	805.768										1950	-0.2375	1221.75	1904	-0.539167	1117.56	2007	0.854167	2048.52	1937	-0.00583333	1820.94	1958	0.0733333	1892.87	1979	0.196667	1778.18	1990	0.525	799.397							1990
	1913	-0.348333	526.69				1933	-0.2525	1056.32	1905	-0.361667	1142.37										1923	-0.274167	1103.74	1881	-0.461667	1349.43	2015	0.980833	1883.94	1936	-0.0933333	1665.59	1897	-0.239167	1077.22	1872	-0.625364	1626.05	1990	0.525	714.325							1990
	1913	-0.348333	436.457				1904	-0.539167	792.983	1948	-0.1	805.768										1924	-0.239167	1339.75	1963	0.03	1233.49	2014	0.883333	1883.94	1936	-0.0933333	1820.94	1935	-0.225	1892.87	1880	-0.617333	1321.8	1990	0.525	511.938							1990
	1916	-0.318333	472.55				1933	-0.2525	858.817	1900	-0.163333	805.768										1972	-0.0166667	1221.75	1838	-0.76511	1233.49	2015	0.980833	2048.52	1936	-0.0933333	1820.94	1921	-0.180833	2028.81	1928	-0.120833	1778.18	1990	0.525	700.944							1990
	1901	-0.146667	526.69				1907	-0.543333	858.817	1948	-0.1	974.072										1920	-0.291667	1221.75	1905	-0.361667	1349.43				1936	-0.0933333	1665.59	1921	-0.180833	1620.99	1893	-0.555833	1778.18	1990	0.525	511.938							1990
	1913	-0.348333	526.69				1906	-0.2475	924.65	1934	-0.1	1058.22										1913	-0.348333	1221.75	1904	-0.539167	1349.43				1936	-0.0933333	1510.24	1902	-0.3525	1756.93	1865	-0.674834	1626.05	1990	0.525	1032.16							1990
	1912	-0.346667	613.444				1906	-0.2475	924.65	1913	-0.348333	1058.22										1905	-0.361667	1339.75	1933	-0.2525	1349.43				1936	-0.0933333	1665.59	1921	-0.180833	1620.99	1894	-0.461667	1778.18	1990	0.525	511.938							1990
	1903	-0.420833	526.69				1916	-0.318333	858.817	1942	0.025	974.072										1903	-0.420833	1221.75	2011	0.788333	1465.36				1936	-0.0933333	1976.3	1905	-0.361667	1620.99	1903	-0.420833	1778.18	1990	0.525	616.37							1990
	1929	-0.355833	613.444				1927	-0.199167	924.65	1912	-0.346667	805.768										1905	-0.361667	1103.74	2009	0.785833	1349.43				1937	-0.00583333	1820.94	1902	-0.3525	1892.87	1901	-0.146667	1778.18	1990	0.525	532.113							1990
	1912	-0.346667	526.69				1908	-0.405	924.65	1907	-0.543333	889.92										1907	-0.543333	1221.75	2009	0.785833	1465.36				1937	-0.00583333	1820.94	1921	-0.180833	1620.99	1913	-0.348333	2082.43	1990	0.525	511.938							1990
	1947	0.0283333	700.199				1916	-0.318333	924.65	1908	-0.405	1142.37										1905	-0.361667	1221.75	2007	0.854167	1465.36				1943	-0.0233333	1665.59	1919	-0.205833	1620.99	1886	-0.656667	1778.18	1990	0.525	1050.89							1990
	1905	-0.361667	526.69				1874	-0.615042	924.65	1938	0.0525	889.92										1904	-0.539167	1221.75	2013	0.8175	1581.3				1946	-0.101667	1510.24	1899	-0.323333	1756.93	1901	-0.146667	1930.31	1990	0.525	681.899							1990
	1912	-0.346667	613.444				1867	-0.652662	924.65	1907	-0.543333	889.92										1904	-0.539167	1103.74	2012	0.773333	1349.43				1946	-0.101667	1665.59	1915	-0.0966667	1620.99	1913	-0.348333	1778.18	1990	0.525	729.196							1990
	1937	-0.00583333	526.69				1867	-0.652662	858.817	1920	-0.291667	974.072										1904	-0.539167	1103.74	2012	0.773333	1465.36				1945	-0.1075	1820.94	1911	-0.3625	1892.87	1892	-0.528333	1626.05	1990	0.525	559.235							1990
	1905	-0.361667	541.258				1862	-0.694715	1203.45	1913	-0.348333	1142.37										1903	-0.420833	1457.76	2012	0.773333	1697.24				1946	-0.101667	1665.59	1918	-0.439167	1756.93	1893	-0.555833	1626.05	1990	0.525	1173.55							1990
	1898	-0.4	526.69				1876	-0.587832	924.65	1909	-0.421667	1226.53										1903	-0.420833	1103.74	1967	-0.01	1349.43				1950	-0.2375	1510.24	1965	-0.161667	2300.7	1892	-0.528333	1778.18	1990	0.525	417.343							1990
	1912	-0.346667	526.69				1934	-0.1	924.65	1913	-0.348333	1142.37										2014	0.883333	1339.75	1967	-0.01	1349.43				1950	-0.2375	1820.94	1938	0.0525	2164.76	1880	-0.617333	1626.05	1990	0.525	681.899							1990
	1921	-0.180833	474.021				1875	-0.610622	924.65	1936	-0.0933333	974.072										1902	-0.3525	1339.75	1965	-0.161667	1233.49				1950	-0.2375	1976.3	1949	-0.14	1756.93	2016	1.24	1778.18	1990	0.525	702.075							1990
	1923	-0.274167	700.199				1875	-0.610622	990.483	1938	0.0525	974.072										1917	-0.535	1221.75	1961	0.0816667	1697.24				1950	-0.2375	1820.94	1938	0.0525	1756.93	2013	0.8175	1778.18	1990	0.525	681.899							1990
	1913	-0.348333	526.69				1875	-0.610622	792.983	1899	-0.323333	974.072										1942	0.025	1221.75	1960	-0.0225	1465.36				1950	-0.2375	1820.94	1925	-0.263333	2028.81	2010	0.918333	1778.18	1990	0.525	729.196							1990
	1908	-0.405	526.69				1921	-0.180833	990.483	1909	-0.421667	1058.22										1942	0.025	1221.75	1959	0.0366667	1581.3				1950	-0.2375	1820.94	1881	-0.461667	1892.87	2010	0.918333	1778.18	1990	0.525	681.899							1990
	1938	0.0525	508.643				1919	-0.205833	990.483	1899	-0.323333	974.072										1943	-0.0233333	1339.75	1958	0.0733333	1349.43				1951	-0.0766667	1665.59	1921	-0.180833	2226.91	2009	0.785833	1778.18	1990	0.525	550.028							1990
	1871	-0.636414	526.69				1905	-0.361667	924.65	1899	-0.323333	974.072										1881	-0.461667	1103.74	1958	0.0733333	1465.36				1956	-0.2375	1820.94	1910	-0.35	1892.87	1999	0.585833	1778.18										1990
	1905	-0.361667	526.69				1901	-0.146667	858.817	1921	-0.180833	974.072										1899	-0.323333	681.59	1958	0.0733333	1233.49				1958	0.0733333	1354.88	1903	-0.420833	1892.87	1999	0.585833	1321.8										1990
	1908	-0.405	526.69				1928	-0.120833	990.483	1898	-0.4	1142.37										1907	-0.543333	867.725	1958	0.0733333	1349.43				1959	0.0366667	1976.3	1905	-0.361667	1892.87	1981	0.4325	1778.18
	1876	-0.587832	526.69				1928	-0.120833	858.817	1898	-0.4	1142.37										1902	-0.3525	1221.75	1956	-0.2375	1581.3				1965	-0.161667	1820.94	1905	-0.361667	1620.99	1980	0.34	1778.18
	1946	-0.101667	455.974				1933	-0.2525	990.483	1897	-0.239167	974.072										1900	-0.163333	1339.75	1947	0.0283333	1349.43				1968	-0.0916667	2131.65	1903	-0.420833	1756.93	1975	0.015	1626.05
	1951	-0.0766667	526.69				1905	-0.361667	990.483	1873	-0.618922	1226.53										1900	-0.163333	1221.75	1948	-0.1	1349.43				1971	-0.07	1820.94	1879	-0.581799	1309.51	1987	0.4	1626.05
	1932	-0.114167	613.444				1905	-0.361667	990.483	2015	0.980833	889.92										1903	-0.420833	1103.74	1949	-0.14	1465.36				1972	-0.0166667	1820.94	1906	-0.2475	1620.99	1982	0.1325	1626.05
	1898	-0.4	526.69				1895	-0.375833	924.65	2015	0.980833	1226.53										1903	-0.420833	1221.75	1952	-0.0358333	1465.36				1972	-0.0166667	1665.59	1906	-0.2475	1756.93	1982	0.1325	1626.05
	1934	-0.1	526.69				1908	-0.405	924.65	2013	0.8175	889.92										1855	-0.740901	1221.75	1964	-0.244167	1349.43				1973	0.218333	1820.94	1905	-0.361667	1892.87	1982	0.1325	1778.18
	1922	-0.259167	173.112				1930	-0.173333	1056.32	2013	0.8175	889.92										1935	-0.225	1103.74	1967	-0.01	1349.43				1975	0.015	1976.3	1942	0.025	1892.87	1982	0.1325	1626.05
	1889	-0.259167	526.69				1895	-0.375833	858.817	2014	0.883333	1142.37										1937	-0.00583333	1103.74	1968	-0.0916667	1581.3				1983	0.380833	1976.3	1917	-0.535	1620.99	1982	0.1325	1930.31
	1922	-0.259167	873.709				1905	-0.361667	858.817	2013	0.8175	1142.37										1980	0.34	1339.75	1968	-0.0916667	1349.43				1983	0.380833	1976.3	1964	-0.244167	1620.99	1982	0.1325	1473.93
	1914	-0.0908333	526.69				1905	-0.361667	924.65	2011	0.788333	889.92										1933	-0.2525	1221.75	1969	0.0183333	1349.43				1990	0.525	1820.94	1898	-0.4	1485.04	1982	0.1325	1626.05
	1931	-0.108333	526.69				1933	-0.2525	792.983													1982	0.1325	1457.76	1969	0.0183333	1349.43				2007	0.854167	2131.65	1907	-0.543333	1620.99	1982	0.1325	1778.18
	1948	-0.1	613.444				1881	-0.461667	924.65													1940	0.0658333	1221.75	1971	-0.07	1349.43				2007	0.854167	1665.59	1984	0.21	1349.1	1982	0.1325	1626.05
	1902	-0.3525	526.69				1881	-0.461667	858.817													1980	0.34	1221.75	1971	-0.07	1465.36				2014	0.883333	1665.59	1980	0.34	2028.81	1982	0.1325	1778.18
	1934	-0.1	526.69				1928	-0.120833	858.817													1980	0.34	1339.75	1971	-0.07	1349.43				1892	-0.528333	1510.24	1975	0.015	2028.81	1982	0.1325	1778.18
	1933	-0.2525	873.709				1934	-0.1	1056.32													1963	0.03	1339.75	1971	-0.07	1697.24				1883	-0.39	1820.94	1968	-0.0916667	17403.8	1981	0.4325	1626.05
	1938	0.0525	526.69				1928	-0.120833	1056.32													1980	0.34	1221.75	1973	0.218333	1465.36				1918	-0.439167	1665.59	1980	0.34	6360.62	1981	0.4325	1473.93
	1938	0.0525	700.199				1924	-0.239167	924.65													1979	0.196667	1339.75	1971	-0.07	1697.24				1896	-0.3375	1665.59	1893	-0.555833	1620.99	1981	0.4325	1930.31
	1898	-0.4	526.69				1922	-0.259167	924.65													1937	-0.00583333	1457.76	1974	-0.0425	1465.36				1881	-0.461667	1820.94	1961	0.0816667	1620.99	1981	0.4325	1778.18
	1938	0.0525	786.954				1882	-0.368333	990.483													1936	-0.0933333	1339.75	2005	0.869167	1697.24				1874	-0.615042	1510.24	1903	-0.420833	1756.93	1981	0.4325	1930.31
	1920	-0.291667	1047.22				1938	0.0525	990.483													1922	-0.259167	1103.74	2006	0.766667	1581.3				1925	-0.263333	1510.24	1987	0.4	2028.81	1981	0.4325	1778.18
	1920	-0.291667	526.69				1887	-0.730833	858.817													1923	-0.274167	1221.75	2009	0.785833	1465.36				1925	-0.263333	1510.24	1961	0.0816667	2028.81	1991	0.525833	1540.65
	1905	-0.361667	526.69				1856	-0.733272	858.817													1913	-0.348333	1103.74	2009	0.785833	1465.36				1918	-0.439167	1976.3	1941	0.0291667	2028.81	1991	0.525833	1626.05
	1882	-0.368333	526.69				1908	-0.405	990.483													1936	-0.0933333	1221.75	1971	-0.07	1581.3				1945	-0.1075	1976.3	1917	-0.535	2164.76	1952	-0.0358333	1778.18
	1902	-0.3525	173.112				1925	-0.263333	858.817													1919	-0.205833	1221.75	1972	-0.0166667	1349.43				1947	0.0283333	1820.94	1917	-0.535	1892.87	1908	-0.405	1778.18
	1919	-0.205833	173.112				1919	-0.205833	792.983													1903	-0.420833	1221.75	1972	-0.0166667	1465.36				1945	-0.1075	1665.59	1917	-0.535	2164.76	1874	-0.615042	1778.18
	1925	-0.263333	613.444				1897	-0.239167	990.483													1969	0.0183333	1339.75	1972	-0.0166667	1349.43				1968	-0.0916667	1820.94	1917	-0.535	2164.76	1856	-0.733272	1778.18
	1933	-0.2525	263.345				1912	-0.346667	858.817													1883	-0.39	1103.74	1932	-0.114167	1465.36				1947	0.0283333	1510.24	1916	-0.318333	1892.87	1898	-0.4	1778.18
	1936	-0.0933333	526.69				1936	-0.0933333	1220.31													1921	-0.180833	1339.75	1931	-0.108333	1349.43				1944	0.0325	1665.59	1917	-0.535	1756.93	1867	-0.652662	1778.18
	1857	-0.726753	526.69				1867	-0.652662	858.817													1923	-0.274167	1103.74	1933	-0.2525	1349.43				1947	0.0283333	1976.3	1917	-0.535	2164.76	1885	-0.518333	1473.93
	1907	-0.543333	613.444				1926	-0.065	990.483													1923	-0.274167	1339.75	1932	-0.114167	1349.43				1944	0.0325	1976.3	1917	-0.535	2164.76	1912	-0.346667	1321.8
	1922	-0.259167	526.69				1926	-0.065	924.65													1884	-0.6725	1221.75	1934	-0.1	1581.3				1990	0.525	1820.94	1926	-0.065	2164.76	1911	-0.3625	1626.05
	1880	-0.617333	436.457				1918	-0.439167	924.65													1923	-0.274167	1221.75	1929	-0.355833	1349.43				1944	0.0325	1510.24	1932	-0.114167	2028.81	1885	-0.518333	1778.18
	1931	-0.108333	526.69				1927	-0.199167	858.817													1933	-0.2525	1103.74	1932	-0.114167	1233.49				1950	-0.2375	1820.94	1957	0.0233333	2164.76	1890	-0.601667	1778.18
	1913	-0.348333	786.954				1919	-0.205833	924.65													1904	-0.539167	1103.74	1907	-0.543333	1233.49				1964	-0.244167	1665.59	1902	-0.3525	2300.7	1910	-0.35	1626.05
	1931	-0.108333	526.69				1856	-0.733272	792.983													1969	0.0183333	1339.75	1932	-0.114167	1233.49				1944	0.0325	1820.94	1902	-0.3525	1892.87	1896	-0.3375	1169.67
	1909	-0.421667	526.69				1931	-0.108333	792.983													1883	-0.39	1221.75	1932	-0.114167	1465.36				1944	0.0325	1820.94	1902	-0.3525	2164.76	1888	-0.5225	1930.31
	1905	-0.361667	526.69				1856	-0.733272	858.817													2012	0.773333	1339.75	1924	-0.239167	1349.43				1953	0.0441667	1820.94	1900	-0.163333	2028.81	1875	-0.610622	1930.31
	1918	-0.439167	526.69				1931	-0.108333	924.65													2012	0.773333	1422.56	1907	-0.543333	1233.49				1944	0.0325	1199.53	1902	-0.3525	1892.87	1905	-0.361667	1778.18
	1898	-0.4	263.345				1936	-0.0933333	858.817													2012	0.773333	1540.56	1915	-0.0966667	1233.49				1944	0.0325	1820.94	1900	-0.163333	1892.87	1891	-0.619167	1169.67
							1900	-0.163333	858.817													2012	0.773333	1339.75	1924	-0.239167	1233.49				1944	0.0325	1665.59	1926	-0.065	1892.87	1889	-0.259167	1169.67
							1900	-0.163333	990.483													2012	0.773333	1103.74	1932	-0.114167	1117.56				1949	-0.14	1665.59	1969	0.0183333	2164.76	1888	-0.5225	1626.05
							1925	-0.263333	924.65													2012	0.773333	1438.87	1922	-0.259167	1349.43				1944	0.0325	1665.59	1969	0.0183333	2226.91	1898	-0.4	1778.18
							1868	-0.646408	990.483													2012	0.773333	1540.56	1917	-0.535	1465.36				1944	0.0325	1820.94	1975	0.015	2028.81	1921	-0.180833	1626.05
							1870	-0.645859	858.817													2013	0.8175	1339.75	1933	-0.2525	1349.43				1947	0.0283333	1665.59	1976	-0.174167	2028.81	1937	-0.00583333	1930.31
							1909	-0.421667	924.65													2013	0.8175	1457.76	1932	-0.114167	1349.43				1945	-0.1075	1820.94	1976	-0.174167	2300.7	1937	-0.00583333	1321.8
							1872	-0.625364	858.817													2013	0.8175	1339.75	1939	-0.115	1349.43				1957	0.0233333	2131.65	1916	-0.318333	1756.93	1897	-0.239167	1778.18
																						2013	0.8175	1103.74	1944	0.0325	1349.43				1960	-0.0225	1976.3	1971	-0.07	2028.81	1914	-0.0908333	1626.05
																						2013	0.8175	1422.56	1944	0.0325	1465.36				1923	-0.274167	1665.59	1970	0.0716667	2641.52	1896	-0.3375	1778.18
																						2013	0.8175	1575.77	1944	0.0325	1233.49				1921	-0.180833	1199.53	1922	-0.259167	2300.7	1896	-0.3375	1626.05
																						2013	0.8175	1221.75	1937	-0.00583333	1349.43				1922	-0.259167	1510.24	1914	-0.0908333	2731.05	1881	-0.461667	1778.18
																						2013	0.8175	1575.77	1937	-0.00583333	1465.36				1908	-0.405	1665.59	1918	-0.439167	2211.16	1897	-0.239167	1626.05
																						2014	0.883333	1103.74	1944	0.0325	1117.56				1908	-0.405	1820.94	1969	0.0183333	1892.87	1907	-0.543333	1778.18
																						2014	0.883333	1221.75	1946	-0.101667	1465.36				1923	-0.274167	1820.94	1913	-0.348333	2028.81	1867	-0.652662	1930.31
																						2014	0.883333	1339.75	1947	0.0283333	1349.43				1923	-0.274167	2131.65	1935	-0.225	2595.11	1906	-0.2475	1778.18
																						2014	0.883333	1103.74	1944	0.0325	1233.49				1923	-0.274167	1665.59	1961	0.0816667	1892.87
																						2014	0.883333	1221.75	1939	-0.115	1465.36				2008	0.645833	1976.3	2013	0.8175	3071.14
																						2014	0.883333	1339.75	1944	0.0325	1233.49				2009	0.785833	1665.59	2013	0.8175	2811.02
																						2014	0.883333	1575.77	1939	-0.115	1349.43				2009	0.785833	1976.3	2013	0.8175	2516.61
																						2014	0.883333	1221.75	1944	0.0325	1349.43				2010	0.918333	1820.94	2013	0.8175	2516.61
																						2014	0.883333	1103.74	1936	-0.0933333	1581.3				2012	0.773333	1820.94	2013	0.8175	2516.61
																						2015	0.980833	1339.75	1944	0.0325	1465.36				2012	0.773333	1976.3	2013	0.8175	2028.81
																						2011	0.788333	1339.75	1944	0.0325	1233.49				2013	0.8175	1976.3	2013	0.8175	2578.76
																						2011	0.788333	1457.76	1944	0.0325	1349.43				2008	0.645833	1976.3	2013	0.8175	5272.84
																						2008	0.645833	1221.75	1966	-0.0583333	1349.43				2009	0.785833	1820.94	2013	0.8175	2306.88
																						2008	0.645833	1339.75	1965	-0.161667	1233.49				2014	0.883333	1820.94	2013	0.8175	2075.22
																						2010	0.918333	1103.74	1922	-0.259167	1349.43				2010	0.918333	1665.59	2013	0.8175	1620.99
																						2010	0.918333	1103.74	1910	-0.35	1233.49				2015	0.980833	1976.3	2013	0.8175	2075.22
																						2009	0.785833	1457.76	1914	-0.0908333	1349.43				2015	0.980833	1820.94	2013	0.8175	6382.42
																						2009	0.785833	1103.74	1911	-0.3625	1233.49				1970	0.0716667	1820.94	2013	0.8175	2075.22
																						2008	0.645833	1221.75	1917	-0.535	1465.36				1917	-0.535	1665.59	2013	0.8175	2777.46
																						2008	0.645833	1457.76	1922	-0.259167	1349.43				1916	-0.318333	1976.3	2014	0.883333	2075.22
																						2008	0.645833	961.158	1922	-0.259167	1117.56				1962	0.0258333	1820.94	2014	0.883333	1836.9
																						2010	0.918333	1221.75	1871	-0.636414	1233.49				1977	0.211667	1820.94	2014	0.883333	2267.25
																						2009	0.785833	917.605	1999	0.585833	1349.43				1916	-0.318333	1976.3	2014	0.883333	6489.82
																						2009	0.785833	1339.75	1930	-0.173333	1349.43				1990	0.525	1976.3	2014	0.883333	1803.34
																						2007	0.854167	1221.75	1887	-0.730833	1349.43				1971	-0.07	1820.94	1945	-0.1075	2164.76
																						2007	0.854167	1103.74	1805	-0.621185	1349.43				1986	0.2475	1976.3	1947	0.0283333	2164.76
																						2007	0.854167	1339.75	1894	-0.461667	1349.43				1950	-0.2375	1665.59	1909	-0.421667	2211.16
																						2008	0.645833	1339.75	1883	-0.39	1349.43				1934	-0.1	1665.59	1900	-0.163333	1892.87
																						2008	0.645833	1339.75	1850	-0.771935	1233.49				1963	0.03	1510.24	1932	-0.114167	2516.61
																						2008	0.645833	1457.76	1896	-0.3375	1349.43				1975	0.015	1665.59	1920	-0.291667	2164.76
																						2011	0.788333	1221.75	1891	-0.619167	1233.49				1989	0.373333	1820.94	1919	-0.205833	2028.81
																						2011	0.788333	1339.75	1955	-0.1375	1233.49				2009	0.785833	1665.59	1917	-0.535	1620.99
																						2011	0.788333	1575.77	1968	-0.0916667	1581.3				2001	0.663333	1665.59	1973	0.218333	2028.81
																						2008	0.645833	1103.74	1922	-0.259167	1233.49				1999	0.585833	2131.65	1971	-0.07	1892.87
																						2008	0.645833	1221.75	1899	-0.323333	1465.36				1928	-0.120833	1820.94	1992	0.2375	2164.76
																						2007	0.854167	1339.75	1887	-0.730833	1465.36				1919	-0.205833	1510.24	1992	0.2375	1349.1
																						2013	0.8175	1221.75	1889	-0.259167	1465.36				1946	-0.101667	1510.24	1902	-0.3525	2028.81
																						2013	0.8175	1221.75	2009	0.785833	1465.36				1883	-0.39	1820.94	1939	-0.115	1349.1
																						2013	0.8175	1339.75	2000	0.563333	1465.36				1880	-0.617333	1665.59	1971	-0.07	2028.81
																						2013	0.8175	1103.74	2005	0.869167	1349.43				1897	-0.239167	1044.18	1964	-0.244167	2164.76
																						2013	0.8175	1221.75	2004	0.6725	1233.49				1878	-0.581563	1820.94	1944	0.0325	1620.99
																						2012	0.773333	1339.75	2001	0.663333	1349.43				1882	-0.368333	1820.94	1971	-0.07	2028.81
																						2012	0.773333	1221.75	2000	0.563333	1349.43				1982	0.1325	1665.59	1953	0.0441667	1620.99
																						2012	0.773333	1339.75	1993	0.2725	1233.49				1965	-0.161667	1820.94	1939	-0.115	1892.87
																						2012	0.773333	1339.75	1993	0.2725	1465.36				1942	0.025	1510.24	1945	-0.1075	1892.87
																						2012	0.773333	1221.75	1990	0.525	1349.43				1950	-0.2375	1665.59	1955	-0.1375	1485.04
																						2012	0.773333	1103.74	1988	0.508333	1465.36				1990	0.525	1820.94	1945	-0.1075	1213.16
																						2012	0.773333	1221.75	1984	0.21	1349.43				1805	-0.621185	1665.59	1953	0.0441667	1620.99
																						2008	0.645833	1103.74	1985	0.194167	1233.49				1899	-0.323333	1976.3	1943	-0.0233333	2436.64
																						2012	0.773333	1103.74	1985	0.194167	1233.49				1903	-0.420833	1820.94	1917	-0.535	879.256
																						2009	0.785833	1339.75	1981	0.4325	1349.43				1903	-0.420833	1820.94	1924	-0.239167	1756.93
																						1996	0.4875	1339.75	1981	0.4325	1233.49				1919	-0.205833	2131.65	1933	-0.2525	2164.76
																						2005	0.869167	1221.75	1981	0.4325	1465.36				1913	-0.348333	1354.88	1956	-0.2375	2028.81
																						1976	-0.174167	1221.75	1979	0.196667	1233.49				1913	-0.348333	1820.94	1924	-0.239167	1756.93
																						1977	0.211667	1103.74	1978	0.135	1581.3				1913	-0.348333	1665.59	1955	-0.1375	1620.99
																						1977	0.211667	1339.75	1968	-0.0916667	1349.43				1984	0.21	1976.3	1920	-0.291667	2164.76
																						1977	0.211667	1221.75	2013	0.8175	1581.3				1916	-0.318333	1820.94	1922	-0.259167	2028.81
																						1976	-0.174167	1339.75	2016	1.24	1581.3				2009	0.785833	1510.24	1920	-0.291667	1892.87
																						1974	-0.0425	1221.75	2016	1.24	1349.43				1971	-0.07	1976.3	1920	-0.291667	1756.93
																						1974	-0.0425	985.732	2015	0.980833	1233.49				2005	0.869167	1976.3	1926	-0.065	1892.87
																						1974	-0.0425	1103.74	2014	0.883333	1349.43				2005	0.869167	1665.59	1920	-0.291667	1620.99
																						1976	-0.174167	1221.75	2014	0.883333	1465.36				2005	0.869167	1665.59	1919	-0.205833	2028.81
																						1976	-0.174167	1221.75	2013	0.8175	1581.3				2001	0.663333	1820.94	1919	-0.205833	2028.81
																						1976	-0.174167	1221.75	2013	0.8175	1465.36				1998	0.833333	1820.94	1917	-0.535	2164.76
																						1976	-0.174167	1339.75	2011	0.788333	1349.43				1996	0.4875	1820.94	1911	-0.3625	1620.99
																						1974	-0.0425	1339.75	2014	0.883333	1465.36				1974	-0.0425	1665.59	1910	-0.35	1756.93
																						1974	-0.0425	985.732	2010	0.918333	1581.3				1974	-0.0425	1820.94	1908	-0.405	2028.81
																						1974	-0.0425	1339.75	2009	0.785833	1465.36				1977	0.211667	2401.75	1917	-0.535	1892.87
																						1974	-0.0425	1339.75	2014	0.883333	1581.3				1975	0.015	2287	1914	-0.0908333	1756.93
																						1974	-0.0425	1103.74	2009	0.785833	1465.36				1975	0.015	2557.1	1924	-0.239167	1620.99
																						1974	-0.0425	1103.74	2012	0.773333	1349.43				1990	0.525	1820.94	1929	-0.355833	1620.99
																						1974	-0.0425	1221.75	2009	0.785833	1233.49				1989	0.373333	1820.94	1927	-0.199167	1892.87
																						1974	-0.0425	1221.75	2012	0.773333	1349.43				1987	0.4	1976.3	1929	-0.355833	2436.64
																						1974	-0.0425	1103.74	2012	0.773333	1697.24				1983	0.380833	1665.59	1929	-0.355833	1892.87
																						1975	0.015	1221.75	2015	0.980833	1465.36				1983	0.380833	1510.24	1917	-0.535	1349.1
																						1974	-0.0425	1221.75	2008	0.645833	1349.43				1977	0.211667	1665.59	1926	-0.065	1756.93
																						1974	-0.0425	1339.75	2007	0.854167	1697.24				1978	0.135	1820.94	1965	-0.161667	2164.76
																						1974	-0.0425	1221.75	2008	0.645833	1465.36				1974	-0.0425	1665.59	1967	-0.01	1892.87
																						1974	-0.0425	1339.75							1981	0.4325	1820.94	1971	-0.07	1620.99
																						1944	0.0325	1221.75							1981	0.4325	2131.65	1970	0.0716667	2300.7
																						1943	-0.0233333	1221.75							1981	0.4325	1976.3	1947	0.0283333	1620.99
																						1943	-0.0233333	1103.74										1947	0.0283333	1756.93
																						1943	-0.0233333	1221.75										1948	-0.1	2164.76
																						1943	-0.0233333	1221.75										1929	-0.355833	1620.99
																						1943	-0.0233333	1103.74										1935	-0.225	1620.99
																						1943	-0.0233333	1339.75										1935	-0.225	1485.04
																						1943	-0.0233333	1221.75										1939	-0.115	2028.81
																						1943	-0.0233333	1339.75										1939	-0.115	2300.7
																						1943	-0.0233333	1339.75										1940	0.0658333	2028.81
																						1943	-0.0233333	1221.75										1947	0.0283333	2347.11
																						1943	-0.0233333	1103.74										1926	-0.065	1756.93
																						1944	0.0325	1221.75										1926	-0.065	2164.76
																						1943	-0.0233333	1221.75										1909	-0.421667	1892.87
																						1935	-0.225	1221.75										1918	-0.439167	2300.7
																						1945	-0.1075	1457.76										1913	-0.348333	2164.76
																						1946	-0.101667	1339.75										1913	-0.348333	2164.76
																						1924	-0.239167	985.732										1918	-0.439167	2028.81
																						1924	-0.239167	985.732										1918	-0.439167	1892.87
																						1929	-0.355833	1221.75										1907	-0.543333	1756.93
																						1922	-0.259167	1103.74										1918	-0.439167	1756.93
																						1921	-0.180833	1103.74										1917	-0.535	1892.87
																						1920	-0.291667	1221.75										1969	0.0183333	2334.26
																						1920	-0.291667	1103.74										1983	0.380833	2028.81
																						1919	-0.205833	1103.74										2005	0.869167	2028.81
																						1918	-0.439167	1221.75										2008	0.645833	2028.81
																						1918	-0.439167	1103.74										1984	0.21	2164.76
																						1901	-0.146667	1339.75										1977	0.211667	2028.81
																						1909	-0.421667	1221.75										2014	0.883333	2347.11
																						1911	-0.3625	1103.74										1984	0.21	1892.87
																						1914	-0.0908333	1103.74										1892	-0.528333	1756.93
																						1914	-0.0908333	1221.75										1925	-0.263333	2164.76
																						1914	-0.0908333	1221.75										2004	0.6725	1756.93
																						1917	-0.535	1221.75										1991	0.525833	1892.87
																						1918	-0.439167	1103.74										1995	0.566667	2300.7
																						1913	-0.348333	1221.75										1991	0.525833	2164.76
																						1948	-0.1	1221.75										1991	0.525833	2164.76
																						1948	-0.1	1221.75										1880	-0.617333	1892.87
																						1907	-0.543333	1103.74										2007	0.854167	1756.93
																						1965	-0.161667	1339.75										1826	-0.749859	1756.93
																						1966	-0.0583333	1457.76										1993	0.2725	1756.93
																						1909	-0.421667	1103.74										1990	0.525	2198.32
																						1917	-0.535	1339.75										1993	0.2725	2164.76
																						1917	-0.535	1457.76										1917	-0.535	2164.76
																						1921	-0.180833	1103.74										1917	-0.535	1756.93
																						1922	-0.259167	1339.75										1908	-0.405	1620.99
																						1913	-0.348333	1339.75										1937	-0.00583333	8775.52
																						1969	0.0183333	1339.75										1912	-0.346667	2991.18
																						2009	0.785833	1339.75										1986	0.2475	2164.76
																						2010	0.918333	1221.75										1989	0.373333	2028.81
																						2008	0.645833	1221.75										1893	-0.555833	2164.76
																						1984	0.21	1811.78										1914	-0.0908333	1892.87
																						1991	0.525833	1103.74										1983	0.380833	2028.81
																						1888	-0.5225	1103.74										1990	0.525	1620.99
																						1937	-0.00583333	1103.74										2003	0.77	1756.93
																						1979	0.196667	1575.77										1942	0.025	2028.81
																						1979	0.196667	1221.75										1990	0.525	5487.28
																						1881	-0.461667	1221.75										1930	-0.173333	1892.87
																						2004	0.6725	1339.75										1990	0.525	2164.76
																						2012	0.773333	1339.75										1984	0.21	2300.7
																						1902	-0.3525	1221.75										1988	0.508333	2028.81
																						2012	0.773333	1221.75										1989	0.373333	2028.81
																						2008	0.645833	1103.74										1917	-0.535	2028.81
																						2009	0.785833	1339.75										1930	-0.173333	2028.81
																						2013	0.8175	1221.75										1930	-0.173333	2028.81
																						2007	0.854167	1221.75										1930	-0.173333	1892.87
																						1980	0.34	1221.75										1938	0.0525	1892.87
																						1959	0.0366667	1221.75										1930	-0.173333	2164.76
																						1990	0.525	1339.75										1930	-0.173333	1620.99
																						1976	-0.174167	1103.74										1898	-0.4	1892.87
																						1977	0.211667	1339.75										1934	-0.1	2164.76
																						1987	0.4	1221.75										1903	-0.420833	2028.81
																						1980	0.34	1103.74										1934	-0.1	2164.76
																						1910	-0.35	1221.75										1942	0.025	2164.76
																						1934	-0.1	1221.75										1987	0.4	2164.76
																						1934	-0.1	1221.75										1986	0.2475	2028.81
																						1901	-0.146667	1103.74										1937	-0.00583333	1756.93
																						1910	-0.35	1221.75										1886	-0.656667	2028.81
																						2007	0.854167	1339.75										1887	-0.730833	2028.81
																						2007	0.854167	1457.76										1887	-0.730833	1892.87
																						2006	0.766667	1339.75										2002	0.7825	2483.05
																						2006	0.766667	1221.75										1879	-0.581799	2028.81
																						2002	0.7825	1457.76										1981	0.4325	2164.76
																						2003	0.77	911.278										1904	-0.539167	1892.87
																						2003	0.77	1339.75										1990	0.525	2028.81
																						2002	0.7825	1221.75										1929	-0.355833	2028.81
																						2001	0.663333	1693.78										1933	-0.2525	2028.81
																						2001	0.663333	1103.74										1926	-0.065	1892.87
																						2000	0.563333	1103.74										1881	-0.461667	879.256
																						1999	0.585833	1339.75										1935	-0.225	1756.93
																						1999	0.585833	1457.76										1881	-0.461667	918.848
																						1998	0.833333	1575.77										1880	-0.617333	1756.93
																						1999	0.585833	1221.75										1894	-0.461667	1756.93
																						1997	0.543333	1339.75										1881	-0.461667	1756.93
																						1997	0.543333	1221.75										1880	-0.617333	1892.87
																						1994	0.383333	1457.76										1984	0.21	2164.76
																						1994	0.383333	1221.75										1909	-0.421667	1892.87
																						1994	0.383333	861.733										1910	-0.35	2028.81
																						1993	0.2725	1575.77										1884	-0.6725	1485.04
																						1993	0.2725	1339.75										1980	0.34	2300.7
																						1992	0.2375	1221.75										2015	0.980833	2028.81
																						1993	0.2725	1339.75										2016	1.24	2545.2
																						1992	0.2375	1339.75										2010	0.918333	2164.76
																						1992	0.2375	1221.75										2011	0.788333	1756.93
																						1992	0.2375	1339.75										2011	0.788333	2811.02
																						1974	-0.0425	1103.74										2013	0.8175	2164.76
																						1991	0.525833	1103.74										2007	0.854167	1892.87
																																		2008	0.645833	2300.7
																																		2012	0.773333	2436.64
																																		2012	0.773333	1620.99
																																		2008	0.645833	2125.13
																																		2009	0.785833	2300.7
																																		2008	0.645833	1892.87
																																		2009	0.785833	2028.81
																																		2012	0.773333	1756.93
																																		2012	0.773333	1892.87
																																		2012	0.773333	1892.87
																																		2015	0.980833	2028.81
																																		2011	0.788333	5929.76
																																		2008	0.645833	2028.81
																																		2014	0.883333	1892.87
																																		2016	1.24	40995.3
																																		2016	1.24	2578.76
																																		2016	1.24	2476.98
																																		2016	1.24	22591.6
																																		2016	1.24	13129.6
																																		2016	1.24	2470.2
																																		2016	1.24	2748.87
																																		2016	1.24	2028.81
																																		2016	1.24	2075.22
																																		2016	1.24	26264.8
																																		2015	0.980833	34715.3
																																		2015	0.980833	2028.81
																																		2015	0.980833	2777.46
																																		2016	1.24	2028.81
																																		2008	0.645833	2715.31
																																		2010	0.918333	2578.76
																																		2014	0.883333	2028.81
																																		2014	0.883333	2164.76
																																		2009	0.785833	2226.91
																																		2010	0.918333	2028.81
																																		2008	0.645833	1892.87
																																		2008	0.645833	2641.52
																																		2001	0.663333	2211.16
																																		2000	0.563333	1892.87
																																		2000	0.563333	1939.28
																																		2000	0.563333	2380.67
																																		2000	0.563333	2409.26
																																		1998	0.833333	2545.2
																																		1996	0.4875	2935.2
																																		1994	0.383333	2516.61
																																		1993	0.2725	13820.6
																																		1993	0.2725	1620.99
																																		1993	0.2725	2273.32
																																		1993	0.2725	2675.08
																																		1993	0.2725	2306.88
																																		1992	0.2375	6394.18
																																		1992	0.2375	1803.34
																																		1990	0.525	1756.93
																																		1990	0.525	2211.16
																																		1986	0.2475	2442.82
																																		1986	0.2475	2075.22
																																		1985	0.194167	2369.63
																																		1984	0.21	2028.81
																																		1983	0.380833	2108.78
																																		1983	0.380833	2211.16
																																		1982	0.1325	1620.99
																																		1980	0.34	2811.02
																																		1980	0.34	2539.13
																																		1978	0.135	2075.22
																																		1976	-0.174167	2108.78
																																		1975	0.015	1756.93
																																		1974	-0.0425	3071.14
																																		1974	-0.0425	2675.08
																																		1973	0.218333	2028.81
																																		1973	0.218333	1620.99
[truncated: 8 more columns]

## Sheet: Figure 1B
Figure 1B	Oenanthe deserti				Oenanthe hispanica				Oenanthe pleschanka				Monticola solitarius				Turdus merula				Turdus torquatus				Ficedula hypoleuca				Ficedula albicollis				Lanius isabellinus				Lanius senator
	Year	GMTA	Moult	Sex	Year	GMTA	Moult	Sex	Year	GMTA	Moult	Sex	Year	GMTA	Moult	Sex	Year	GMTA	Moult	Sex	Year	GMTA	Moult	Sex	Year	GMTA	Moult	Sex	Year	GMTA	Moult	Sex	Year	GMTA	Moult	Sex	Year	GMTA	Moult	Sex
	2012	0.773333	855.927	F	1951	-0.0766667	924.65	M	1937	-0.00583333	1142.37	M	1961	0.0816667	1543.57	M	2011	0.788333	2108.78	M	1969	0.0183333	1778.18	F	2014	0.883333	544.387	M	1856	-0.733272	2077.45	M	2012	0.773333	8255.67	M	2007	0.854167	8022.98	F
	2014	0.883333	1638.34	F	1954	-0.1425	924.65	M	1937	-0.00583333	974.072	M	1962	0.0258333	1797.06	F	2010	0.918333	2702.94	M	1885	-0.518333	1778.18	F	2015	0.980833	681.899	M	1891	-0.619167	1898.87	M	2012	0.773333	6277.08	M	2012	0.773333	7689.71	M
	2014	0.883333	1147.43	M	1952	-0.0358333	792.983	F	1948	-0.1	805.768	M	1952	-0.0358333	1416.82	F	2007	0.854167	2347.11	M	1895	-0.375833	1930.31	F	2015	0.980833	474.163	M	1895	-0.375833	1023.16	M	2004	0.6725	8998.23	M	2012	0.773333	7486.06	M
	2007	0.854167	974.171	M	1914	-0.0908333	792.983	M	1949	-0.14	1226.53	M	1863	-0.683862	2250.52	M	2007	0.854167	2244.72	F	1938	0.0525	2082.43	F	2015	0.980833	521.46	M	1896	-0.3375	2275.65	M	2011	0.788333	8898.71	M	2012	0.773333	8663.81	M
	2007	0.854167	1187	M	1917	-0.535	990.483	M	1920	-0.291667	805.768	M	1877	-0.584139	2177.3	M	2007	0.854167	2539.13	M	1913	-0.348333	1778.18	M	1940	0.0658333	1243.44	F	1898	-0.4	2110.12	M	2011	0.788333	8573.34	F	2013	0.8175	7623.21	F
	2007	0.854167	1415.27	M	1917	-0.535	792.983	M	1948	-0.1	1058.22	M	1867	-0.652662	1543.57	M	2007	0.854167	2164.76	M	1905	-0.361667	1778.18	M	1948	-0.1	1026.18	F	1900	-0.163333	1923.05	M	2008	0.645833	6626.25	M	2011	0.788333	8716.37	M
	2007	0.854167	1068.75	F	1964	-0.244167	792.983	M	1937	-0.00583333	889.92	M	1930	-0.173333	1670.31	M	2010	0.918333	2811.02	M	1933	-0.2525	1626.05	F	1940	0.0658333	761.623	F	1902	-0.3525	2110.12	M	2012	0.773333	8313.12	F	2011	0.788333	7642.51	M
	2007	0.854167	1273.63	M	2012	0.773333	1188.02	F	1896	-0.3375	1142.37	M	1927	-0.199167	1670.31	F	2009	0.785833	5669.63	M	1904	-0.539167	1778.18	F	1950	-0.2375	714.325	F	1902	-0.3525	1080.01	M	1969	0.0183333	6544.99	F	2011	0.788333	7812.89	F
	2007	0.854167	1289.07	M	2012	0.773333	1139.01	F	1948	-0.1	805.768	M	1922	-0.259167	2050.55	F	2008	0.645833	1939.28	F	1909	-0.421667	1626.05	M	1929	-0.355833	761.623	M	1906	-0.2475	2110.12	M	1976	-0.174167	6626.25	M	2012	0.773333	7328.5	M
	2007	0.854167	1849.5	M	2012	0.773333	858.817	F	1937	-0.00583333	974.072	M	1908	-0.405	2177.3	F	2011	0.788333	8300.96	M	1909	-0.421667	1930.31	F	1937	-0.00583333	598.456	M	1916	-0.318333	2110.12	M	1978	0.135	8898.71	M	2013	0.8175	7264.82	F
	2012	0.773333	1147.43	M	2013	0.8175	858.817	M	1937	-0.00583333	889.92	F	1925	-0.263333	1923.81	F	2011	0.788333	2380.67	M	1928	-0.120833	1930.31	F	1940	0.0658333	761.623	F	1919	-0.205833	1866.19	M	1877	-0.584139	6009.17	M	2013	0.8175	8126.9	M
	1960	-0.0225	1060.8	M	2013	0.8175	990.483	M	1937	-0.00583333	1058.22	F	1927	-0.199167	2050.55	M	2011	0.788333	2777.46	F	1905	-0.361667	1778.18	M	1940	0.0658333	761.623	F	1924	-0.239167	1853.13	M	1944	0.0325	5905.29	M	2014	0.883333	8474.14	F
	1979	0.196667	1147.43	M	2013	0.8175	924.65	F	1937	-0.00583333	1142.37	F	1869	-0.640029	1923.81	M	2010	0.918333	5611.46	F	1908	-0.405	1930.31	M	1940	0.0658333	1026.18	F	1924	-0.239167	2110.12	M	1936	-0.0933333	6277.08	M	2014	0.883333	8421.62	M
	1959	0.0366667	1147.43	M	2013	0.8175	1220.31	M	1949	-0.14	974.072	F	1922	-0.259167	1670.31	F	2009	0.785833	3071.14	F	1905	-0.361667	1473.93	F	1940	0.0658333	530.983	M	1938	0.0525	2275.65	M	1944	0.0325	6987	F	2015	0.980833	8055.08	F
	1922	-0.259167	1234.06	M	2011	0.788333	990.483	M	1934	-0.1	974.072	F	1909	-0.421667	1543.57	F	2015	0.980833	3071.14	M	1913	-0.348333	1778.18	M	1940	0.0658333	511.938	M	1942	0.025	1898.87	M	1914	-0.0908333	4848.99	F	1986	0.2475	7264.82	M
	1937	-0.00583333	1147.43	M	1934	-0.1	727.15	M	1948	-0.1	805.768	F	1908	-0.405	1416.82	F	2008	0.645833	2075.22	M	1914	-0.0908333	1778.18	M	1948	-0.1	787.777	M	1943	-0.0233333	1898.87	M	1938	0.0525	6090.43	M	1957	0.0233333	7328.5	M
	1933	-0.2525	974.171	M	1933	-0.2525	1056.32	M	1922	-0.259167	1058.22	M	1875	-0.610622	1416.82	F	2008	0.645833	2211.16	M	1913	-0.348333	1626.05	F	1940	0.0658333	707.726	F	1948	-0.1	1990.34	M	1869	-0.640029	6277.08	F	1960	-0.0225	7873.01	F
	1933	-0.2525	1060.8	M	1933	-0.2525	990.483	M	1922	-0.259167	1142.37	M	1867	-0.652662	1543.57	F	2011	0.788333	2028.81	M	1907	-0.543333	1169.67	F	1940	0.0658333	691.421	F	1954	-0.1425	757.674	M	1871	-0.636414	5253.16	F	1982	0.1325	7086.3	M
	1921	-0.180833	1060.8	M	1933	-0.2525	792.983	M	1907	-0.543333	1226.53	M	1870	-0.645859	1670.31	F	2010	0.918333	27462.3	F	1891	-0.619167	1473.93	F	1940	0.0658333	738.719	M	1960	-0.0225	2110.12	F	1874	-0.615042	6984.97	M	1936	-0.0933333	7264.73	F
	1947	0.0283333	1060.8	M	1934	-0.1	924.65	F	1905	-0.361667	721.617	M	1905	-0.361667	1797.06	F	2009	0.785833	2533.44	F	1920	-0.291667	1778.18	F	1940	0.0658333	660.429	F	1961	0.0816667	2110.12	F	1867	-0.652662	6669.33	F	2012	0.773333	7623.21	M
	1933	-0.2525	1147.43	M	1895	-0.375833	792.983	M	1928	-0.120833	1226.53	M	1871	-0.636414	1797.06	F	2008	0.645833	1939.28	F	1914	-0.0908333	1930.31	F	1940	0.0658333	840.394	M	2001	0.663333	2042.15	M	1869	-0.640029	6277.08	F	1934	-0.1	6910.6	M
	1950	-0.2375	974.171	M	1869	-0.640029	990.483	M	1930	-0.173333	1058.22	M	1875	-0.610622	1543.57	F	2008	0.645833	3510.43	M	1913	-0.348333	1473.93	F	1940	0.0658333	559.55	F	2009	0.785833	1933.48	M	1869	-0.640029	6009.17	F	1903	-0.420833	6601.91	F
	1933	-0.2525	1147.43	F	1894	-0.461667	661.317	M	1902	-0.3525	1058.22	M	1874	-0.615042	1416.82	F	2007	0.854167	2777.46	M	1903	-0.420833	1778.18	F	1932	-0.114167	830.871	M	2010	0.918333	2155.86	M	1877	-0.584139	6358.34	F	1906	-0.2475	6844.1	M
	1933	-0.2525	974.171	F	1911	-0.3625	924.65	M	1902	-0.3525	1058.22	M	1916	-0.318333	1670.31	M	2004	0.6725	12020.1	M	1914	-0.0908333	1778.18	M	1874	-0.615042	660.91	M	2011	0.788333	1833.52	M	1870	-0.645859	5486	F	1913	-0.348333	7576.01	F
	1921	-0.180833	1234.06	F	1911	-0.3625	661.317	M	1957	0.0233333	974.072	M	1874	-0.615042	1923.81	M	1958	0.0733333	2719.29	M	1905	-0.361667	1626.05	M	1874	-0.615042	928.855	M	2011	0.788333	2110.12	M	1870	-0.645859	6358.34	F	1936	-0.0933333	7328.5	M
	1933	-0.2525	1234.06	M	1905	-0.361667	990.483	M	1957	0.0233333	1058.22	F	1875	-0.610622	1923.81	M	1965	-0.161667	3255.67	M	1887	-0.730833	1473.93	M	1845	-0.766276	1094.95	M	2013	0.8175	1117.36	F	1925	-0.263333	6626.25	M	1903	-0.420833	7852.6	M
	1970	0.0716667	1512.19	M	1894	-0.461667	990.483	M	1973	0.218333	1142.37	M	1875	-0.610622	1797.06	M	1975	0.015	2777.46	M	1908	-0.405	1778.18	M	1920	-0.291667	795.854	M	2013	0.8175	2155.86	M	1913	-0.348333	6358.34	M	1907	-0.543333	6706.95	M
	1932	-0.114167	974.171	M	1905	-0.361667	1056.32	M	1905	-0.361667	1142.37	M	1936	-0.0933333	1797.06	M	1981	0.4325	2811.02	M	1887	-0.730833	1626.05	M	1874	-0.615042	958.855	M	2014	0.883333	2110.12	F	1866	-0.657413	8008.9	F	1909	-0.421667	6601.91	M
	1931	-0.108333	714.286	M	1893	-0.555833	990.483	M	1919	-0.205833	889.92	M	1934	-0.1	2390.79	M	1951	-0.0766667	1892.87	M	1881	-0.461667	1778.18	M	1920	-0.291667	809.883	M	2014	0.883333	2275.65	M	1970	0.0716667	6358.34	F	1907	-0.543333	6296.04	F
	1899	-0.323333	1147.43	M	1915	-0.0966667	990.483	M	1925	-0.263333	1350.93	M	1934	-0.1	2177.3	M	1988	0.508333	2545.2	M	1923	-0.274167	1321.8	M	1879	-0.581799	654.46	F	2015	0.980833	1757.06	F	1924	-0.239167	5741.25	M	1870	-0.645859	8112.93	M
	1929	-0.355833	1375.7	M	1894	-0.461667	990.483	M	1910	-0.35	1058.22	M	1947	0.0283333	1670.31	M	1995	0.566667	17396.1	M	1936	-0.0933333	1930.31	F	1920	-0.291667	588.933	M	2015	0.980833	1985.98	F	1924	-0.239167	6669.33	M	1869	-0.640029	5529.72	M
	1931	-0.108333	1147.43	M	1913	-0.348333	727.15	M	1909	-0.421667	974.072	M	1948	-0.1	2177.3	M	1971	-0.07	2777.46	F	1923	-0.274167	1473.93	F	1845	-0.766276	691.421	M	2015	0.980833	2321.38	M	1884	-0.6725	6894.17	M	1919	-0.205833	8231.94	M
	1923	-0.274167	974.171	M	1891	-0.619167	858.817	M	1920	-0.291667	1226.53	M	1936	-0.0933333	2304.04	M	1968	-0.0916667	3037.58	M	1926	-0.065	1473.93	M	1953	0.0441667	729.196	M	2015	0.980833	2111.73	F	1870	-0.645859	6626.25	F	1951	-0.0766667	8663.81	M
	1929	-0.355833	1147.43	M	1912	-0.346667	727.15	M	1910	-0.35	889.92	M	1894	-0.461667	1923.81	M	1962	0.0258333	2164.76	M	1923	-0.274167	1930.31	F	1968	-0.0916667	1026.18	F	2015	0.980833	2222.35	F	1870	-0.645859	8207.94	F	1919	-0.205833	8716.34	M
	1947	0.0283333	974.171	M	1927	-0.199167	661.317	M	1909	-0.421667	1142.37	M	1945	-0.1075	1797.06	F	1966	-0.0583333	2447.41	M	1905	-0.361667	1626.05	F	1975	0.015	1196.14	F	2016	1.24	1944.6	M	1870	-0.645859	6626.25	F	1900	-0.163333	6780.43	F
	1970	0.0716667	1136.24	F	1901	-0.146667	661.317	M	1902	-0.3525	1368.6	M	1900	-0.163333	1670.31	F	1969	0.0183333	2498.79	M	1879	-0.581799	1169.67	F	1922	-0.259167	511.938	M	2016	1.24	2110.12	F	1874	-0.615042	6626.25	F	1910	-0.35	7328.5	M
	1934	-0.1	1147.43	M	1891	-0.619167	990.483	F	1891	-0.619167	889.92	M	1948	-0.1	1543.57	F	1968	-0.0916667	2459.17	F	1921	-0.180833	1778.18	F	1922	-0.259167	767.601	M	2016	1.24	2133.62	M	1916	-0.318333	8848.95	F	1899	-0.323333	7086.3	M
	1936	-0.0933333	1468.06	M	1901	-0.146667	990.483	M	1891	-0.619167	889.92	M	1901	-0.146667	1543.57	F	1937	-0.00583333	2719.29	M	1927	-0.199167	1626.05	F	1908	-0.405	1196.14	M	2016	1.24	2412.05	F	1971	-0.07	6937.24	M	1916	-0.318333	7086.3	F
	1922	-0.259167	1468.06	M	1894	-0.461667	990.483	M	1891	-0.619167	805.768	M	1948	-0.1	2050.55	F	1938	0.0525	3071.14	M	1920	-0.291667	1626.05	F	1921	-0.180833	805.376	M	2016	1.24	2155.86	M	1927	-0.199167	6358.34	F	1925	-0.263333	7500.04	M
	1863	-0.683862	1060.8	M	1906	-0.2475	1056.32	M	1891	-0.619167	974.072	M	1933	-0.2525	2177.3	F	1901	-0.146667	1892.87	M	1968	-0.0916667	1626.05	F	1921	-0.180833	606.847	M	2016	1.24	3407.13	M	1931	-0.108333	7252.89	M	1917	-0.535	6706.95	F
	1922	-0.259167	1147.43	M	1902	-0.3525	727.15	M	1899	-0.323333	889.92	F	1934	-0.1	1797.06	M	1982	0.1325	1892.87	F	1968	-0.0916667	1778.18	F	1905	-0.361667	878.169	M	2016	1.24	2042.15	M	1931	-0.108333	6626.25	F	1923	-0.274167	7086.3	F
	1947	0.0283333	974.171	M	1893	-0.555833	924.65	M	1928	-0.120833	889.92	M	1948	-0.1	1670.31	M	1903	-0.420833	2164.76	M	1938	0.0525	1473.93	M	1935	-0.225	776.809	M	2011	0.788333	2099	M	1879	-0.581799	8332.23	F	1912	-0.346667	6296.04	F
	1922	-0.259167	1234.06	M	1906	-0.2475	990.483	M	2011	0.788333	1058.22	M	1876	-0.587832	2050.55	M	1897	-0.239167	2028.81	M	1910	-0.35	1626.05	M	1921	-0.180833	806.507	M	1834	-0.782586	835.396	F	1927	-0.199167	5886.18	M	1933	-0.2525	7138.82	F
	1919	-0.205833	1289.07	M	1906	-0.2475	924.65	M	2011	0.788333	1142.37	M	1901	-0.146667	2430.79	M	1924	-0.239167	2164.76	M	1968	-0.0916667	1778.18	M	1921	-0.180833	559.55	F	1846	-0.76224	991.173	F	1907	-0.543333	8699.67	M	1864	-0.680864	6844.1	F
	1922	-0.259167	1763.99	M	1830	-0.743481	1056.32	M	2007	0.854167	889.92	M	1901	-0.146667	2304.04	M	1916	-0.318333	2397.02	M	1910	-0.35	1778.18	M	1921	-0.180833	729.196	M	1965	-0.161667	1034.28	M	1933	-0.2525	6300.65	F	1869	-0.640029	7022.62	M
	1927	-0.199167	1060.8	M	1899	-0.323333	792.983	M	2012	0.773333	1142.37	M	1917	-0.535	2169.46	M	1911	-0.3625	1756.93	M	1926	-0.065	1930.31	F	1917	-0.535	511.938	M	1902	-0.3525	1199.8	M	1945	-0.1075	7061.71	M	1952	-0.0358333	6844.1	M
	1908	-0.405	1234.06	M	1894	-0.461667	792.983	M	2010	0.918333	974.072	M	1878	-0.581563	1797.06	M	1933	-0.2525	2028.81	M	1980	0.34	1930.31	F	1921	-0.180833	521.46	M	1917	-0.535	1833.52	M	1947	0.0283333	8600.14	M	1947	0.0283333	7394.99	M
	1856	-0.733272	974.171	M	1894	-0.461667	792.983	M	2003	0.77	1142.37	M	1878	-0.581563	1543.57	F	1896	-0.3375	1756.93	M	1910	-0.35	1778.18	F	2010	0.918333	552.289	M	1904	-0.539167	1820.46	M	1933	-0.2525	6937.24	M	1933	-0.2525	7328.5	F
	1911	-0.3625	887.543	F	1911	-0.3625	1056.32	M	2016	1.24	1310.68	F	1884	-0.6725	1543.57	F	1887	-0.730833	1756.93	M	1926	-0.065	1321.8	F	2010	0.918333	779.07	M	1943	-0.0233333	1023.16	M	1945	-0.1075	6009.17	F	1922	-0.259167	6470.66	F
	1911	-0.3625	800.914	F	1894	-0.461667	1056.32	M	2011	0.788333	1226.53	M	1904	-0.539167	1923.81	F	1904	-0.539167	1892.87	M	2007	0.854167	1473.93	F	2009	0.785833	511.938	F	1943	-0.0233333	2321.38	M	1921	-0.180833	6544.99	F	1918	-0.439167	6780.43	M
	1913	-0.348333	1404.34	F	1891	-0.619167	858.817	F	2013	0.8175	1142.37	M	1910	-0.35	1797.06	F	1899	-0.323333	1756.93	M	1973	0.218333	1778.18	F	2009	0.785833	995.513	F	1943	-0.0233333	1245.54	M	1920	-0.291667	6009.17	F	1935	-0.225	8573.86	M
	1911	-0.3625	974.171	F	1962	0.0258333	990.483	M	2016	1.24	974.072	M	1910	-0.35	1543.57	F	1988	0.508333	2028.81	F	1952	-0.0358333	1778.18	M	2009	0.785833	1064.42	M	1847	-0.757469	868.755	M	1933	-0.2525	7093.21	F	1933	-0.2525	7689.71	F
	1908	-0.405	769.298	F	1911	-0.3625	1056.32	F	2011	0.788333	974.072	M	1921	-0.180833	2123.78	M	1906	-0.2475	879.256	M	1964	-0.244167	1778.18	M	2008	0.645833	1256.8	M	1905	-0.361667	868.755	M	1921	-0.180833	6669.33	F	1922	-0.259167	8265.17	M
	1917	-0.535	800.914	F	1934	-0.1	1171.31	M	2011	0.788333	1310.68	F	1971	-0.07	3101.45	M	1900	-0.163333	1756.93	M	1930	-0.173333	1778.18	M	2008	0.645833	1133.04	F	1943	-0.0233333	1844.64	M	1933	-0.2525	8244.25	F	1949	-0.14	7328.5	M
	1896	-0.3375	714.286	F	1894	-0.461667	924.65	F	2016	1.24	1058.22	F	1924	-0.239167	2050.55	F	1930	-0.173333	2028.81	M	1918	-0.439167	1930.31	M	2008	0.645833	579.726	M	1968	-0.0916667	1034.28	M	1933	-0.2525	8600.14	F	1904	-0.539167	7086.3	F
	1879	-0.581799	974.171	F	1894	-0.461667	990.483	F	2004	0.6725	1142.37	M	1953	0.0441667	1416.82	F	1901	-0.146667	1620.99	M	1918	-0.439167	1473.93	F	2008	0.645833	1134.17	M	1943	-0.0233333	836.084	M	1933	-0.2525	7609.93	F	1904	-0.539167	7812.89	F
	1907	-0.543333	714.286	F	1906	-0.2475	1056.32	F	2016	1.24	1142.37	M	1949	-0.14	1543.57	F	1891	-0.619167	2164.76	M	1891	-0.619167	1778.18	M	2008	0.645833	730.642	M	1931	-0.108333	1944.6	M	1901	-0.146667	8244.25	M	1917	-0.535	7086.3	M
	1907	-0.543333	714.286	F	1969	0.0183333	1122.15	F	2016	1.24	974.072	F	1942	0.025	1670.31	F	1903	-0.420833	1892.87	M	1925	-0.263333	1626.05	F	2008	0.645833	899.157	M	1904	-0.539167	1933.48	M	1918	-0.439167	8780.08	M	1924	-0.239167	7931.91	F
	1899	-0.323333	974.171	M	1875	-0.610622	727.15	M	2014	0.883333	889.92	M	1961	0.0816667	1670.31	M	1923	-0.274167	2028.81	M	1918	-0.439167	1778.18	M	2012	0.773333	660.91	F	1943	-0.0233333	2155.86	M	1933	-0.2525	8848.95	F	1932	-0.114167	8416.3	M
	1879	-0.581799	1443.37	M	1959	0.0366667	858.817	M	2014	0.883333	1226.53	M	1909	-0.421667	1797.06	M	1890	-0.601667	2028.81	M	1923	-0.274167	1473.93	F	2011	0.788333	511.938	F	1931	-0.108333	1080.01	M	1898	-0.4	8581.03	M	1917	-0.535	8768.86	M
	1933	-0.2525	1289.07	M	1913	-0.348333	924.65	F	2012	0.773333	1058.22	F	1888	-0.5225	1923.81	M	1889	-0.259167	2028.81	M	1913	-0.348333	1778.18	M	2011	0.788333	1185.64	M	1904	-0.539167	1898.87	M	1912	-0.346667	8898.71	F	1901	-0.146667	8121.58	M
	1919	-0.205833	887.543	F	1893	-0.555833	990.483	M	2011	0.788333	1142.37	M	1901	-0.146667	1670.31	M	1918	-0.439167	1892.87	M	1925	-0.263333	1778.18	M	2011	0.788333	511.938	F	1943	-0.0233333	2155.86	M	1931	-0.108333	8749.43	F	1934	-0.1	7328.5	F
	1923	-0.274167	800.914	F	2013	0.8175	1171.31	F	1882	-0.368333	1142.37	M	1947	0.0283333	1543.57	M	1890	-0.601667	2028.81	M	1910	-0.35	1473.93	M	2010	0.918333	681.899	F	1943	-0.0233333	2702.11	M	1949	-0.14	8699.67	M	1886	-0.656667	6538.23	M
	1914	-0.0908333	887.543	F	2013	0.8175	792.983	F	1907	-0.543333	974.072	M	1937	-0.00583333	1797.06	M	1936	-0.0933333	1485.04	M	1934	-0.1	1778.18	M	2009	0.785833	679.955	F	2002	0.7825	1034.28	M	1932	-0.114167	8381.99	F	1924	-0.239167	7328.5	M
	1956	-0.2375	800.914	F	2013	0.8175	990.483	M	1908	-0.405	1142.37	M	1903	-0.420833	1923.81	F	1925	-0.263333	1485.04	M	1930	-0.173333	1930.31	F	2009	0.785833	896.732	M	2011	0.788333	1234.42	M	1947	0.0283333	8699.67	M	1953	0.0441667	6538.23	M
	1912	-0.346667	800.914	F	1904	-0.539167	858.817	M	1929	-0.355833	889.92	M	1904	-0.539167	1670.31	M	1930	-0.173333	1892.87	M	1918	-0.439167	1626.05	F	2009	0.785833	769.863	F	1995	0.566667	1833.52	M	1899	-0.323333	8799.19	M	1936	-0.0933333	8174.1	F
	1954	-0.1425	714.286	M	1812	-0.646803	924.65	F	1929	-0.355833	1058.22	M	1905	-0.361667	2050.55	M	1920	-0.291667	1756.93	M	1918	-0.439167	1626.05	F	2009	0.785833	464.64	M	2003	0.77	2110.12	M	1907	-0.543333	6009.17	M	1949	-0.14	6780.43	M
	1951	-0.0766667	1381.43	M	1905	-0.361667	924.65	M	1870	-0.645859	1142.37	M	1902	-0.3525	2177.3	M	1926	-0.065	1756.93	M	1918	-0.439167	1473.93	M	2009	0.785833	976.468	M	1847	-0.757469	777.279	F	1966	-0.0583333	7622.35	F	1930	-0.173333	6296.04	F
	1914	-0.0908333	1446.88	M	1912	-0.346667	858.817	M	1904	-0.539167	1363.55	M	1955	-0.1375	1670.31	M	1902	-0.3525	2028.81	M	1909	-0.421667	1778.18	M	2009	0.785833	757.764	M	1901	-0.146667	1898.87	M	1948	-0.1	5741.25	M	1936	-0.0933333	6538.23	F
	1924	-0.239167	1168.6	M	1902	-0.3525	1056.32	M	1878	-0.581563	805.768	M	1925	-0.263333	1543.57	M	1930	-0.173333	1485.04	M	1918	-0.439167	1778.18	F	1846	-0.76224	1120.77	F	1910	-0.35	2110.12	F	1947	0.0283333	7473.07	F	1936	-0.0933333	8226.62	M
	1912	-0.346667	887.543	F	1904	-0.539167	924.65	M	1907	-0.543333	553.313	M	1969	0.0183333	1416.82	M	1900	-0.163333	2028.81	M	1918	-0.439167	1626.05	M	1846	-0.76224	808.92	F	1967	-0.01	2099	M	1948	-0.1	6626.25	F	1920	-0.291667	6538.23	M
	1951	-0.0766667	1234.06	M	1897	-0.239167	792.983	M	1904	-0.539167	974.072	M	1962	0.0258333	1670.31	M	1923	-0.274167	2028.81	M	1918	-0.439167	1778.18	F	1970	0.0716667	1088.31	F	1893	-0.555833	1923.05	M	1948	-0.1	6277.08	F	1911	-0.3625	6225.55	M
	1915	-0.0966667	1060.8	M	1895	-0.375833	990.483	M	1877	-0.584139	805.768	M	1915	-0.0966667	1797.06	F	1920	-0.291667	1892.87	M	1909	-0.421667	1930.31	F	1932	-0.114167	946.606	M	1935	-0.225	2088.57	M	1948	-0.1	6626.25	M	1926	-0.065	8458.63	F
	1950	-0.2375	1381.43	M	1895	-0.375833	1105.47	M	1907	-0.543333	1142.37	M	1912	-0.346667	1543.57	F	1908	-0.405	2300.7	M	1926	-0.065	1321.8	M	1942	0.025	708.207	M	1894	-0.461667	2042.83	M	1937	-0.00583333	7311.36	F	1908	-0.405	7086.3	M
	1945	-0.1075	1147.43	M	1903	-0.420833	924.65	M	1907	-0.543333	1226.53	M	1907	-0.543333	1290.08	F	1874	-0.615042	2164.76	M	1918	-0.439167	1778.18	F	1947	0.0283333	729.511	F	1890	-0.601667	2275.65	M	1948	-0.1	5741.25	M	1910	-0.35	7328.5	F
	1921	-0.180833	887.543	M	2006	0.766667	858.817	M	1905	-0.361667	805.768	M	1912	-0.346667	1543.57	M	1919	-0.205833	2164.76	M	1905	-0.361667	1778.18	F	1957	0.0233333	1095.26	F	1894	-0.461667	1787.78	M	1824	-0.681089	5637.38	M	1937	-0.00583333	7623.21	F
	1954	-0.1425	1060.8	M	2009	0.785833	924.65	M	1907	-0.543333	805.768	F	2015	0.980833	2430.79	M	1908	-0.405	2028.81	F	1925	-0.263333	1626.05	F	1974	-0.0425	925.3	F	1893	-0.555833	1876.63	M	1938	0.0525	6009.17	M	1884	-0.6725	7447.51	M
	1889	-0.259167	1147.43	M	2014	0.883333	924.65	F	1901	-0.146667	1058.22	F	2014	0.883333	2422.95	F	1919	-0.205833	2164.76	F	1925	-0.263333	1473.93	F	1947	0.0283333	606.847	F	1900	-0.163333	1855.07	M	1909	-0.421667	6987	M	1948	-0.1	7328.5	M
	1959	0.0366667	1234.06	M	2011	0.788333	858.817	M	1905	-0.361667	974.072	F	2015	0.980833	1923.81	M	1913	-0.348333	2164.76	F	1918	-0.439167	1626.05	F	1940	0.0658333	884.633	F	1936	-0.0933333	1887.75	M	1909	-0.421667	6277.08	M	1937	-0.00583333	7205.32	M
	1923	-0.274167	974.171	M	2004	0.6725	1088.61	M	1905	-0.361667	553.313	F	2006	0.766667	2430.79	M	1913	-0.348333	2028.81	F	1918	-0.439167	1626.05	M	1944	0.0325	1085.74	F	1888	-0.5225	1034.28	F	2013	0.8175	6650.22	F	1943	-0.0233333	6538.23	M
	1849	-0.774825	800.914	M	2008	0.645833	924.65	M	1904	-0.539167	1058.22	F	1934	-0.1	1923.81	M	1924	-0.239167	1756.93	M	1929	-0.355833	1930.31	M	1948	-0.1	702.075	M	1893	-0.555833	1853.13	F	1903	-0.420833	6009.17	M	1902	-0.3525	5983.36	M
	1845	-0.766276	800.914	M	2010	0.918333	990.483	F	1878	-0.581563	974.072	F	1934	-0.1	1543.57	F	1910	-0.35	1892.87	M	1921	-0.180833	1626.05	M	1971	-0.07	729.196	M	1888	-0.5225	988.538	F	1909	-0.421667	6358.34	F	1909	-0.421667	7394.99	M
	1937	-0.00583333	1147.43	M	2016	1.24	924.65	M	1905	-0.361667	974.072	F	1855	-0.740901	1670.31	M	1905	-0.361667	2028.81	M	1908	-0.405	1321.8	M	1971	-0.07	511.938	M	2009	0.785833	1866.19	M	1910	-0.35	8257.7	M	1824	-0.681089	7086.3	M
	1948	-0.1	1147.43	M	2008	0.645833	990.483	M	1870	-0.645859	889.92	F	1897	-0.239167	1797.06	F	1993	0.2725	1892.87	M	1918	-0.439167	1778.18	M	1982	0.1325	729.196	M	1935	-0.225	1866.19	M	1927	-0.199167	6594.75	M	1855	-0.740901	6538.23	F
	1948	-0.1	1234.06	M	2009	0.785833	990.483	M	1874	-0.615042	805.768	F	1963	0.03	1670.31	F	1906	-0.2475	1892.87	F	1910	-0.35	1626.05	M	1971	-0.07	559.55	M	1928	-0.120833	1877.31	M	1904	-0.539167	6358.34	M	1809	-0.619216	6296.04	M
	1948	-0.1	887.543	M	2016	1.24	792.983	M	1901	-0.146667	974.072	F	1913	-0.348333	1923.81	F	1905	-0.361667	2028.81	M	1919	-0.205833	1930.31	M	1970	0.0716667	796.984	M	1930	-0.173333	2087.89	M	2008	0.645833	6676.01	M	1913	-0.348333	6844.1	F
	1902	-0.3525	1147.43	M	2014	0.883333	990.483	M	1874	-0.615042	553.313	F	1913	-0.348333	2050.55	F	1935	-0.225	2028.81	M	1894	-0.461667	1778.18	M	1951	-0.0766667	559.235	M	1928	-0.120833	2020.59	M	1902	-0.3525	6669.33	M	1970	0.0716667	6844.1	M
	1949	-0.14	1234.06	M	1982	0.1325	1056.32	F	1907	-0.543333	805.768	F	1913	-0.348333	1670.31	F	1994	0.383333	1892.87	M	1900	-0.163333	1626.05	M	1948	-0.1	738.719	M	1910	-0.35	1933.48	M	1902	-0.3525	6173.21	F	1970	0.0716667	7086.3	M
	1948	-0.1	1060.8	M	1962	0.0258333	990.483	M	1907	-0.543333	974.072	F	1913	-0.348333	1870.28	F	1927	-0.199167	1892.87	M	1890	-0.601667	1626.05	M	1966	-0.0583333	863.327	F	1875	-0.610622	2099	M	2015	0.980833	5905.29	F	1970	0.0716667	7086.3	M
	1948	-0.1	974.171	M	1958	0.0733333	792.983	M	1874	-0.615042	1058.22	F	1812	-0.646803	1797.06	M	1911	-0.3625	1485.04	F	1910	-0.35	1778.18	M	1979	0.196667	776.809	F	1910	-0.35	2099	M	2015	0.980833	6812.91	M	1979	0.196667	7086.3	M
	1948	-0.1	1234.06	M	1961	0.0816667	1056.32	M	1904	-0.539167	805.768	F	1855	-0.740901	1670.31	F	1997	0.543333	2028.81	M	1896	-0.3375	1473.93	M	1996	0.4875	836.205	M	1943	-0.0233333	1843.95	M	2016	1.24	6277.08	M	1933	-0.2525	6538.23	M
	1911	-0.3625	974.171	M	1952	-0.0358333	924.65	F	1920	-0.291667	1058.22	F	1888	-0.5225	1670.31	F	1891	-0.619167	1892.87	M	1935	-0.225	1778.18	M	1923	-0.274167	559.235	M	1944	0.0325	1844.64	M	2005	0.869167	7354.44	M	1919	-0.205833	7022.62	M
	1948	-0.1	974.171	M	1982	0.1325	858.817	M	1905	-0.361667	1226.53	F	1889	-0.259167	1543.57	F	1906	-0.2475	1485.04	M	1918	-0.439167	1626.05	F	1948	-0.1	559.235	M	1909	-0.421667	2110.12	M	2016	1.24	7479.75	M	1913	-0.348333	7191.34	M
	1949	-0.14	887.543	M	1978	0.135	727.15	M	1875	-0.610622	889.92	M	1912	-0.346667	1543.57	F	1931	-0.108333	1756.93	M	1906	-0.2475	1321.8	F	1948	-0.1	776.809	M	1915	-0.0966667	868.755	F	2015	0.980833	8533.3	M	1884	-0.6725	6538.23	M
	1949	-0.14	974.171	M	1961	0.0816667	1073.18	M	1901	-0.146667	1226.53	M	1882	-0.368333	1797.06	F	1914	-0.0908333	1620.99	M	1889	-0.259167	1626.05	F	1942	0.025	702.075	M	1922	-0.259167	2031.71	M	1880	-0.617333	6626.25	M	1916	-0.318333	7022.62	F
	1947	0.0283333	1060.8	M	1967	-0.01	1122.15	F	1884	-0.6725	974.072	M	1897	-0.239167	1923.81	M	1951	-0.0766667	2028.81	F	1910	-0.35	1321.8	F	1944	0.0325	530.983	M	1913	-0.348333	1923.05	M	1885	-0.518333	6358.34	M	1922	-0.259167	7328.5	M
	1949	-0.14	1234.06	M	1959	0.0366667	924.65	M	1945	-0.1075	1142.37	M	1933	-0.2525	1797.06	F	1951	-0.0766667	1756.93	F	1907	-0.543333	1626.05	M	1941	0.0291667	511.938	M	1919	-0.205833	1855.07	M	1885	-0.518333	6300.65	F	1918	-0.439167	8248.55	F
	1969	0.0183333	800.914	F	1961	0.0816667	924.65	M	1878	-0.581563	1058.22	M	2013	0.8175	1923.81	M	1917	-0.535	2028.81	F	1926	-0.065	1626.05	F	1940	0.0658333	588.933	M	1909	-0.421667	1933.48	M	1885	-0.518333	6358.34	F	1914	-0.0908333	6844.1	F
	1969	0.0183333	800.914	M	1967	-0.01	924.65	F	1884	-0.6725	1226.53	M	2012	0.773333	2050.55	F	1911	-0.3625	1756.93	F	1896	-0.3375	1778.18	F	1940	0.0658333	511.938	M	1951	-0.0766667	1866.19	M	1885	-0.518333	6937.24	F	1914	-0.0908333	6225.55	M
	1975	0.015	1234.06	M	1950	-0.2375	924.65	F	1945	-0.1075	1226.53	M	2013	0.8175	1923.81	M	1924	-0.239167	2164.76	F	1907	-0.543333	1778.18	M	1940	0.0658333	729.196	M	1937	-0.00583333	2099	M	1897	-0.239167	7473.07	M	1886	-0.656667	6780.43	M
	1958	0.0733333	1029.18	F	1936	-0.0933333	990.483	F	1870	-0.645859	974.072	F	2014	0.883333	1923.81	M	1922	-0.259167	1892.87	F	1918	-0.439167	1321.8	M	1940	0.0658333	681.899	M	1891	-0.619167	1866.19	M	1897	-0.239167	6358.34	F	1969	0.0183333	7022.62	M
	1962	0.0258333	1234.06	M	1949	-0.14	792.983	F	1901	-0.146667	974.072	M	2013	0.8175	1797.06	M	1907	-0.543333	1892.87	F	1914	-0.0908333	1930.31	M	1939	-0.115	908.68	M	1891	-0.619167	2064.39	M	1874	-0.615042	6626.25	F	1969	0.0183333	7328.5	M
	1834	-0.782586	887.543	M	1937	-0.00583333	792.983	M	1893	-0.555833	1058.22	M	1966	-0.0583333	1670.31	F	1924	-0.239167	2164.76	F	1890	-0.601667	1626.05	F	1943	-0.0233333	1045.39	M	1891	-0.619167	2275.65	M	1900	-0.163333	6626.25	M	1969	0.0183333	6780.43	M
	1852	-0.757106	714.286	M	1904	-0.539167	1056.32	F	1967	-0.01	974.072	M	1957	0.0233333	1797.06	F	1924	-0.239167	1892.87	F	1885	-0.518333	1778.18	F	1937	-0.00583333	799.246	M	1896	-0.3375	1787.78	M	1897	-0.239167	5255.91	F	1969	0.0183333	8416.3	M
	1928	-0.120833	887.543	M	1917	-0.535	990.483	F	1978	0.135	805.768	M	1857	-0.726753	1670.31	F	1913	-0.348333	1892.87	F	1918	-0.439167	1778.18	M	1934	-0.1	511.938	M	2016	1.24	1911.93	M	1921	-0.180833	5293.09	M	1969	0.0183333	7022.62	F
	1907	-0.543333	1234.06	M	1934	-0.1	1056.32	M	1948	-0.1	889.92	M	1891	-0.619167	1416.82	F	2003	0.77	2028.81	F	1929	-0.355833	1778.18	M	1933	-0.2525	700.944	M	2015	0.980833	1944.6	M					1969	0.0183333	6538.23	F
	1907	-0.543333	1147.43	M	1906	-0.2475	924.65	M	1902	-0.3525	889.92	M	1892	-0.528333	1543.57	F	1924	-0.239167	1892.87	F	1925	-0.263333	1778.18	M	1928	-0.120833	729.196	M	2015	0.980833	1911.93	M					1968	-0.0916667	8126.9	M
	1912	-0.346667	974.171	M	1917	-0.535	924.65	M	1901	-0.146667	1142.37	M					1909	-0.421667	2578.76	F	1895	-0.375833	1778.18	F	1927	-0.199167	975.022	M	2014	0.883333	1911.93	M					1968	-0.0916667	6844.1	M
	1904	-0.539167	800.914	F	1875	-0.610622	792.983	M	1934	-0.1	1142.37	M					2013	0.8175	2028.81	M	1906	-0.2475	1626.05	F	1860	-0.703418	729.196	M	2012	0.773333	1933.48	M					1886	-0.656667	6844.1	M
	1912	-0.346667	800.914	F	1859	-0.712126	858.817	M	1933	-0.2525	974.072	M					1878	-0.581563	2028.81	F	1919	-0.205833	1778.18	F	1925	-0.263333	681.899	M	2012	0.773333	2066.33	M					1968	-0.0916667	7570.69	M
	1981	0.4325	1375.7	F	1918	-0.439167	858.817	M	1921	-0.180833	974.072	M					1878	-0.581563	2164.76	F	1894	-0.461667	1778.18	M	1925	-0.263333	681.899	M	2010	0.918333	2134.31	M					1969	0.0183333	6780.43	M
	1913	-0.348333	887.543	F	1875	-0.610622	924.65	M	1902	-0.3525	1058.22	M					1896	-0.3375	2300.7	F	1907	-0.543333	1321.8	F	1921	-0.180833	738.719	M	2003	0.77	1842.01	M					1934	-0.1	5976.55	M
	1970	0.0716667	1320.68	F	1901	-0.146667	1262.23	M	1970	0.0716667	805.768	M					1932	-0.114167	2164.76	F	1888	-0.5225	1169.67	F	1921	-0.180833	994.067	M									1912	-0.346667	6538.23	F
	1969	0.0183333	974.171	F	1947	0.0283333	990.483	M	1933	-0.2525	1142.37	M					1950	-0.2375	2028.81	M	1905	-0.361667	1778.18	F	1917	-0.535	824.106	M									1969	0.0183333	7879.38	M
	1959	0.0366667	974.171	F	1934	-0.1	990.483	M	1949	-0.14	1368.6	M					1956	-0.2375	2028.81	M	1906	-0.2475	1473.93	M	1862	-0.694715	681.899	M									1935	-0.225	7075.14	M
	1960	-0.0225	1060.8	M	1925	-0.263333	990.483	M	1933	-0.2525	1142.37	M					1902	-0.3525	1756.93	F	1921	-0.180833	1626.05	F	1907	-0.543333	654.145	M									1971	-0.07	6538.23	M
	1981	0.4325	1147.43	M	1933	-0.2525	990.483	M	1902	-0.3525	889.92	M					1943	-0.0233333	2164.76	F	1908	-0.405	1930.31	F	1911	-0.3625	551.158	M									1971	-0.07	7086.3	M
	1967	-0.01	1381.43	M	1899	-0.323333	792.983	M	1933	-0.2525	1142.37	M					1901	-0.146667	1892.87	F	1880	-0.617333	1473.93	M	1909	-0.421667	973.078	M									2011	0.788333	8626.38	M
	1962	0.0258333	1147.43	M	1910	-0.35	858.817	M	1933	-0.2525	805.768	M					1890	-0.601667	1485.04	F	1929	-0.355833	1778.18	F	1946	-0.101667	681.899	M									2011	0.788333	6780.43	F
	1968	-0.0916667	1428.49	M	1908	-0.405	858.817	M	1933	-0.2525	1226.53	M					1896	-0.3375	2028.81	F	1929	-0.355833	1778.18	M	1947	0.0283333	559.235	M									2011	0.788333	7328.5	M
	1913	-0.348333	1060.8	M	1908	-0.405	924.65	M	1933	-0.2525	1142.37	M					1901	-0.146667	1485.04	F	1905	-0.361667	1930.31	M	2002	0.7825	511.938	F									2010	0.918333	6780.43	M
	1895	-0.375833	800.914	M	1922	-0.259167	990.483	M	1912	-0.346667	1142.37	M					1902	-0.3525	1892.87	F	1902	-0.3525	1626.05	M	1979	0.196667	1135.3	M									2009	0.785833	6755.66	F
	1898	-0.4	974.171	M	1877	-0.584139	924.65	M	1970	0.0716667	1226.53	M					1901	-0.146667	1485.04	F	1903	-0.420833	1778.18	F	1946	-0.101667	1027.14	M									1909	-0.421667	6678.39	M
	1839	-0.763077	887.543	M	1862	-0.694715	924.65	M	1933	-0.2525	1142.37	M					1954	-0.1425	1892.87	F	1883	-0.39	1778.18	F	1945	-0.1075	606.847	M									1960	-0.0225	6538.23	M
	1911	-0.3625	887.543	M	1863	-0.683862	792.983	M	1933	-0.2525	805.768	F					1954	-0.1425	1892.87	F	1932	-0.114167	1778.18	M	1945	-0.1075	655.591	M									1910	-0.35	7500.21	F
	1892	-0.528333	800.914	F	1942	0.025	858.817	F	1933	-0.2525	974.072	F					1954	-0.1425	1756.93	F	1917	-0.535	1778.18	M	1946	-0.101667	511.938	M									1912	-0.346667	7134.84	M
	1912	-0.346667	1147.43	M	1919	-0.205833	1105.32	F	1902	-0.3525	889.92	F					1939	-0.115	2164.76	M	1910	-0.35	1626.05	F	2002	0.7825	1164.03	M									1907	-0.543333	6225.55	F
	1891	-0.619167	1147.43	M	1922	-0.259167	924.65	F	1934	-0.1	461.877	F					1915	-0.0966667	1213.16	F	1910	-0.35	1778.18	F	1998	0.833333	1014.87	M									1910	-0.35	6773.62	M
	1970	0.0716667	1060.8	M	1869	-0.640029	990.483	F	1948	-0.1	1142.37	F					1931	-0.108333	1213.16	M	1917	-0.535	1473.93	M	1996	0.4875	1034.73	M									1910	-0.35	5983.36	M
	1901	-0.146667	1060.8	M	1941	0.0291667	990.483	F	1901	-0.146667	1058.22	F					1919	-0.205833	1892.87	M	1943	-0.0233333	1626.05	M	1996	0.4875	768.732	M									1911	-0.3625	6225.55	F
	1902	-0.3525	1234.06	M	1899	-0.323333	924.65	F	1912	-0.346667	889.92	F					1905	-0.361667	1620.99	M	1889	-0.259167	1626.05	F	1997	0.543333	776.809	M									1909	-0.421667	7015.82	M
	2016	1.24	1320.68	M	1899	-0.323333	792.983	F	1902	-0.3525	553.313	F					1988	0.508333	2028.81	F	1917	-0.535	1473.93	F	1909	-0.421667	749.372	M									1911	-0.3625	5881.32	M
	2012	0.773333	974.171	M	1874	-0.615042	924.65	F	1902	-0.3525	1058.22	F					1906	-0.2475	2028.81	M	1851	-0.760596	1778.18	M	1911	-0.3625	681.899	M									1909	-0.421667	6123.52	F
	2016	1.24	1060.8	M	1920	-0.291667	990.483	F	1899	-0.323333	1058.22	M					1939	-0.115	1756.93	M	1980	0.34	1626.05	M	1911	-0.3625	587.802	M									1911	-0.3625	6773.62	M
	2016	1.24	1060.8	M	1908	-0.405	858.817	M	1867	-0.652662	1142.37	M					1906	-0.2475	1892.87	F	1910	-0.35	1930.31	M	1983	0.380833	464.64	M									1904	-0.539167	7657.78	F
	2016	1.24	1147.43	M	1901	-0.146667	1056.32	M	1867	-0.652662	974.072	M					1903	-0.420833	2028.81	M	2011	0.788333	1778.18	F	1983	0.380833	530.983	M									1956	-0.2375	6844.1	F
	2015	0.980833	974.171	M	1921	-0.180833	924.65	M	1904	-0.539167	974.072	F					1901	-0.146667	1756.93	M	2011	0.788333	1778.18	M	1906	-0.2475	511.938	M									1903	-0.420833	6538.23	F
	2014	0.883333	1234.06	M	1906	-0.2475	924.65	M	1904	-0.539167	1142.37	F					1901	-0.146667	2164.76	F	2010	0.918333	1626.05	F	1906	-0.2475	1281.21	M									1927	-0.199167	7086.3	M
	2010	0.918333	1147.43	M	1904	-0.539167	924.65	M	1925	-0.263333	1058.22	F					1890	-0.601667	1892.87	M	2007	0.854167	1930.31	F	1978	0.135	755.339	M									1938	0.0525	7328.5	M
	2009	0.785833	1381.43	M	1901	-0.146667	924.65	M	1864	-0.680864	805.768	F					1911	-0.3625	1620.99	F	2008	0.645833	1626.05	F	1919	-0.205833	938.378	M									1906	-0.2475	7086.3	M
	2011	0.788333	1375.7	M	1901	-0.146667	924.65	M	1898	-0.4	1058.22	F					1957	0.0233333	1756.93	F	2008	0.645833	1930.31	F	1893	-0.555833	748.241	M									1906	-0.2475	7394.99	M
	1898	-0.4	1060.8	M	1918	-0.439167	924.65	M	1933	-0.2525	1058.22	F					1911	-0.3625	1892.87	M	2007	0.854167	1473.93	F	1889	-0.259167	748.241	F									1908	-0.405	6780.43	M
	1864	-0.680864	1060.8	M	1901	-0.146667	924.65	M	1933	-0.2525	974.072	F					1986	0.2475	2164.76	F	2007	0.854167	1626.05	M	1880	-0.617333	729.196	F									1906	-0.2475	6780.43	F
	1902	-0.3525	769.298	F	1877	-0.584139	858.817	M	1933	-0.2525	889.92	M					1967	-0.01	1892.87	F	2009	0.785833	1626.05	M	1878	-0.581563	578.28	F									1939	-0.115	7381.02	M
	1898	-0.4	974.171	M	1906	-0.2475	727.15	M	1933	-0.2525	1403.8	M					1901	-0.146667	1756.93	M	2009	0.785833	1626.05	M	1886	-0.656667	776.493	M									1934	-0.1	7433.54	M
					1901	-0.146667	924.65	M	1933	-0.2525	974.072	M					1904	-0.539167	1756.93	M	2009	0.785833	1930.31	F	1809	-0.619216	729.511	F									1909	-0.421667	7086.3	M
					1917	-0.535	924.65	F	1901	-0.146667	805.768	M					1918	-0.439167	1485.04	F	1916	-0.318333	1778.18	M	1892	-0.528333	559.235	F									1911	-0.3625	5918.3	M
					1934	-0.1	990.483	M	1926	-0.065	1226.53	M					1954	-0.1425	1756.93	F	1917	-0.535	1473.93	M	1887	-0.730833	864.457	M									1910	-0.35	7022.62	M
					1910	-0.35	858.817	M	1933	-0.2525	805.768	M					1988	0.508333	1756.93	F	1917	-0.535	1778.18	M	1893	-0.555833	729.196	F									1904	-0.539167	6296.04	F
					1911	-0.3625	990.483	M	1933	-0.2525	1350.93	M					1901	-0.146667	2028.81	F	1917	-0.535	1626.05	M	1934	-0.1	824.106	F									1904	-0.539167	7328.5	F
					1919	-0.205833	924.65	M	1933	-0.2525	805.768	M					1924	-0.239167	2164.76	M	1917	-0.535	1778.18	M	1893	-0.555833	925.781	F									1910	-0.35	6601.91	M
					1907	-0.543333	858.817	M	1933	-0.2525	1310.68	M					1900	-0.163333	1485.04	M	1917	-0.535	1778.18	M	1893	-0.555833	521.46	M									1853	-0.752702	7086.3	M
					1907	-0.543333	990.483	M	1933	-0.2525	974.072	M					1926	-0.065	1892.87	M	1917	-0.535	1626.05	M	1893	-0.555833	729.196	M									1983	0.380833	7086.3	M
					1921	-0.180833	990.483	M	1933	-0.2525	1647.34	M					1927	-0.199167	2532.96	M	1843	-0.770206	1778.18	F	1893	-0.555833	877.687	F									2015	0.980833	8663.81	F
					1911	-0.3625	858.817	M	1905	-0.361667	974.072	M					1913	-0.348333	2028.81	F	1887	-0.730833	1778.18	M	1893	-0.555833	521.46	F									2014	0.883333	8416.3	M
					1951	-0.0766667	858.817	M	1896	-0.3375	1058.22	M					1912	-0.346667	1485.04	M	1880	-0.617333	1626.05	F	1934	-0.1	776.809	F									2009	0.785833	7317.34	F
					1945	-0.1075	924.65	M	1948	-0.1	1226.53	M					1964	-0.244167	1756.93	M	1893	-0.555833	1778.18	F	1903	-0.420833	776.809	M									2011	0.788333	8416.3	M
					1951	-0.0766667	990.483	M	1917	-0.535	805.768	M					1959	0.0366667	1892.87	F	1885	-0.518333	1626.05	F	1886	-0.656667	1082.03	F									1990	0.525	6832.95	F
					1925	-0.263333	858.817	M	1948	-0.1	974.072	M					1924	-0.239167	1756.93	M	1901	-0.146667	1626.05	F	1893	-0.555833	633.789	F									1990	0.525	6538.23	F
					1932	-0.114167	924.65	M	1918	-0.439167	1058.22	M					1921	-0.180833	2028.81	M	1916	-0.318333	1778.18	M	1890	-0.601667	559.55	F									1990	0.525	7264.82	F
					1933	-0.2525	924.65	M	1897	-0.239167	805.768	F					1958	0.0733333	1892.87	F	1979	0.196667	1778.18	F	1990	0.525	799.397	M									1990	0.525	7570.69	M
					1933	-0.2525	1056.32	M	1905	-0.361667	1142.37	M					1897	-0.239167	1077.22	M	1872	-0.625364	1626.05	M	1990	0.525	714.325	M									1990	0.525	7086.3	F
					1904	-0.539167	792.983	M	1948	-0.1	805.768	M					1935	-0.225	1892.87	M	1880	-0.617333	1321.8	F	1990	0.525	511.938	M									1990	0.525	8180.54	M
					1933	-0.2525	858.817	M	1900	-0.163333	805.768	M					1921	-0.180833	2028.81	F	1928	-0.120833	1778.18	F	1990	0.525	700.944	F									1990	0.525	7812.89	M
					1907	-0.543333	858.817	M	1948	-0.1	974.072	F					1921	-0.180833	1620.99	M	1893	-0.555833	1778.18	F	1990	0.525	511.938	F									1990	0.525	7328.5	M
					1906	-0.2475	924.65	M	1934	-0.1	1058.22	M					1902	-0.3525	1756.93	M	1865	-0.674834	1626.05	F	1990	0.525	1032.16	M									1990	0.525	7381.02	M
					1906	-0.2475	924.65	M	1913	-0.348333	1058.22	M					1921	-0.180833	1620.99	M	1894	-0.461667	1778.18	M	1990	0.525	511.938	M									1990	0.525	8363.77	M
					1916	-0.318333	858.817	M	1942	0.025	974.072	M					1905	-0.361667	1620.99	F	1903	-0.420833	1778.18	F	1990	0.525	616.37	M									1990	0.525	7264.82	F
					1927	-0.199167	924.65	M	1912	-0.346667	805.768	M					1902	-0.3525	1892.87	F	1901	-0.146667	1778.18	F	1990	0.525	532.113	M									1990	0.525	7689.71	M
					1908	-0.405	924.65	M	1907	-0.543333	889.92	M					1921	-0.180833	1620.99	F	1913	-0.348333	2082.43	F	1990	0.525	511.938	F									1990	0.525	8678.91	M
					1916	-0.318333	924.65	M	1908	-0.405	1142.37	M					1919	-0.205833	1620.99	M	1886	-0.656667	1778.18	F	1990	0.525	1050.89	M									1990	0.525	7022.62	F
					1874	-0.615042	924.65	M	1938	0.0525	889.92	M					1899	-0.323333	1756.93	M	1901	-0.146667	1930.31	M	1990	0.525	681.899	M									1990	0.525	7381.02	M
					1867	-0.652662	924.65	M	1907	-0.543333	889.92	M					1915	-0.0966667	1620.99	M	1913	-0.348333	1778.18	M	1990	0.525	729.196	F									1990	0.525	7328.5	M
					1867	-0.652662	858.817	M	1920	-0.291667	974.072	M					1911	-0.3625	1892.87	M	1892	-0.528333	1626.05	F	1990	0.525	559.235	M									1990	0.525	6538.23	F
					1862	-0.694715	1203.45	M	1913	-0.348333	1142.37	M					1918	-0.439167	1756.93	M	1893	-0.555833	1626.05	F	1990	0.525	1173.55	F									1990	0.525	8521.34	M
					1876	-0.587832	924.65	M	1909	-0.421667	1226.53	M					1965	-0.161667	2300.7	M	1892	-0.528333	1778.18	F	1990	0.525	417.343	F									1990	0.525	7037.32	F
					1934	-0.1	924.65	M	1913	-0.348333	1142.37	M					1938	0.0525	2164.76	F	1880	-0.617333	1626.05	M	1990	0.525	681.899	M									1990	0.525	8978.95	M
					1875	-0.610622	924.65	M	1936	-0.0933333	974.072	M					1949	-0.14	1756.93	F	2016	1.24	1778.18	M	1990	0.525	702.075	M									1990	0.525	7328.5	F
					1875	-0.610622	990.483	M	1938	0.0525	974.072	M					1938	0.0525	1756.93	F	2013	0.8175	1778.18	F	1990	0.525	681.899	F									1990	0.525	7086.3	M
					1875	-0.610622	792.983	M	1899	-0.323333	974.072	M					1925	-0.263333	2028.81	M	2010	0.918333	1778.18	F	1990	0.525	729.196	M									1990	0.525	7328.5	M
					1921	-0.180833	990.483	M	1909	-0.421667	1058.22	M					1881	-0.461667	1892.87	M	2010	0.918333	1778.18	M	1990	0.525	681.899	M									1990	0.525	7086.3	M
					1919	-0.205833	990.483	M	1899	-0.323333	974.072	M					1921	-0.180833	2226.91	M	2009	0.785833	1778.18	M	1990	0.525	550.028	M									1990	0.525	7623.21	F
					1905	-0.361667	924.65	M	1899	-0.323333	974.072	M					1910	-0.35	1892.87	M	1999	0.585833	1778.18	F													1990	0.525	8468.82	M
					1901	-0.146667	858.817	M	1921	-0.180833	974.072	M					1903	-0.420833	1892.87	M	1999	0.585833	1321.8	M													1990	0.525	7328.5	F
					1928	-0.120833	990.483	M	1898	-0.4	1142.37	M					1905	-0.361667	1892.87	M	1981	0.4325	1778.18	F
					1928	-0.120833	858.817	M	1898	-0.4	1142.37	M					1905	-0.361667	1620.99	M	1980	0.34	1778.18	M
					1933	-0.2525	990.483	M	1897	-0.239167	974.072	M					1903	-0.420833	1756.93	M	1975	0.015	1626.05	F
					1905	-0.361667	990.483	M	1873	-0.618922	1226.53	M					1879	-0.581799	1309.51	M	1987	0.4	1626.05	F
					1905	-0.361667	990.483	M	2015	0.980833	889.92	M					1906	-0.2475	1620.99	F	1982	0.1325	1626.05	F
					1895	-0.375833	924.65	M	2015	0.980833	1226.53	M					1906	-0.2475	1756.93	M	1982	0.1325	1626.05	F
					1908	-0.405	924.65	M	2013	0.8175	889.92	M					1905	-0.361667	1892.87	M	1982	0.1325	1778.18	F
					1930	-0.173333	1056.32	M	2013	0.8175	889.92	M					1942	0.025	1892.87	F	1982	0.1325	1626.05	F
					1895	-0.375833	858.817	M	2014	0.883333	1142.37	F					1917	-0.535	1620.99	F	1982	0.1325	1930.31	F
					1905	-0.361667	858.817	M	2013	0.8175	1142.37	F					1964	-0.244167	1620.99	F	1982	0.1325	1473.93	M
					1905	-0.361667	924.65	M	2011	0.788333	889.92	M					1898	-0.4	1485.04	M	1982	0.1325	1626.05	F
					1933	-0.2525	792.983	M									1907	-0.543333	1620.99	F	1982	0.1325	1778.18	F
					1881	-0.461667	924.65	M									1984	0.21	1349.1	F	1982	0.1325	1626.05	M
					1881	-0.461667	858.817	M									1980	0.34	2028.81	M	1982	0.1325	1778.18	M
					1928	-0.120833	858.817	M									1975	0.015	2028.81	M	1982	0.1325	1778.18	F
					1934	-0.1	1056.32	M									1968	-0.0916667	17403.8	M	1981	0.4325	1626.05	M
					1928	-0.120833	1056.32	M									1980	0.34	6360.62	M	1981	0.4325	1473.93	F
					1924	-0.239167	924.65	M									1893	-0.555833	1620.99	F	1981	0.4325	1930.31	F
					1922	-0.259167	924.65	M									1961	0.0816667	1620.99	M	1981	0.4325	1778.18	F
					1882	-0.368333	990.483	M									1903	-0.420833	1756.93	M	1981	0.4325	1930.31	F
					1938	0.0525	990.483	M									1987	0.4	2028.81	F	1981	0.4325	1778.18	F
					1887	-0.730833	858.817	M									1961	0.0816667	2028.81	M	1991	0.525833	1540.65	F
					1856	-0.733272	858.817	M									1941	0.0291667	2028.81	M	1991	0.525833	1626.05	M
					1908	-0.405	990.483	M									1917	-0.535	2164.76	M	1952	-0.0358333	1778.18	M
					1925	-0.263333	858.817	M									1917	-0.535	1892.87	M	1908	-0.405	1778.18	M
					1919	-0.205833	792.983	F									1917	-0.535	2164.76	F	1874	-0.615042	1778.18	M
					1897	-0.239167	990.483	M									1917	-0.535	2164.76	M	1856	-0.733272	1778.18	M
					1912	-0.346667	858.817	M									1916	-0.318333	1892.87	F	1898	-0.4	1778.18	M
					1936	-0.0933333	1220.31	M									1917	-0.535	1756.93	M	1867	-0.652662	1778.18	M
					1867	-0.652662	858.817	M									1917	-0.535	2164.76	M	1885	-0.518333	1473.93	M
					1926	-0.065	990.483	M									1917	-0.535	2164.76	F	1912	-0.346667	1321.8	M
					1926	-0.065	924.65	M									1926	-0.065	2164.76	M	1911	-0.3625	1626.05	M
					1918	-0.439167	924.65	F									1932	-0.114167	2028.81	M	1885	-0.518333	1778.18	F
					1927	-0.199167	858.817	M									1957	0.0233333	2164.76	M	1890	-0.601667	1778.18	M
					1919	-0.205833	924.65	M									1902	-0.3525	2300.7	M	1910	-0.35	1626.05	M
					1856	-0.733272	792.983	M									1902	-0.3525	1892.87	M	1896	-0.3375	1169.67	F
					1931	-0.108333	792.983	M									1902	-0.3525	2164.76	M	1888	-0.5225	1930.31	M
					1856	-0.733272	858.817	M									1900	-0.163333	2028.81	M	1875	-0.610622	1930.31	M
					1931	-0.108333	924.65	F									1902	-0.3525	1892.87	M	1905	-0.361667	1778.18	M
					1936	-0.0933333	858.817	M									1900	-0.163333	1892.87	M	1891	-0.619167	1169.67	F
					1900	-0.163333	858.817	M									1926	-0.065	1892.87	F	1889	-0.259167	1169.67	M
					1900	-0.163333	990.483	M									1969	0.0183333	2164.76	M	1888	-0.5225	1626.05	M
					1925	-0.263333	924.65	M									1969	0.0183333	2226.91	M	1898	-0.4	1778.18	M
					1868	-0.646408	990.483	M									1975	0.015	2028.81	M	1921	-0.180833	1626.05	F
					1870	-0.645859	858.817	M									1976	-0.174167	2028.81	M	1937	-0.00583333	1930.31	F
					1909	-0.421667	924.65	M									1976	-0.174167	2300.7	M	1937	-0.00583333	1321.8	F
					1872	-0.625364	858.817	F									1916	-0.318333	1756.93	F	1897	-0.239167	1778.18	M
																	1971	-0.07	2028.81	M	1914	-0.0908333	1626.05	F
																	1970	0.0716667	2641.52	M	1896	-0.3375	1778.18	M
																	1922	-0.259167	2300.7	M	1896	-0.3375	1626.05	F
																	1914	-0.0908333	2731.05	M	1881	-0.461667	1778.18	M
																	1918	-0.439167	2211.16	F	1897	-0.239167	1626.05	M
																	1969	0.0183333	1892.87	M	1907	-0.543333	1778.18	M
																	1913	-0.348333	2028.81	M	1867	-0.652662	1930.31	M
																	1935	-0.225	2595.11	M	1906	-0.2475	1778.18	M
																	1961	0.0816667	1892.87	M
																	2013	0.8175	3071.14	M
																	2013	0.8175	2811.02	M
																	2013	0.8175	2516.61	F
																	2013	0.8175	2516.61	M
																	2013	0.8175	2516.61	M
																	2013	0.8175	2028.81	M
																	2013	0.8175	2578.76	M
																	2013	0.8175	5272.84	M
																	2013	0.8175	2306.88	F
																	2013	0.8175	2075.22	M
																	2013	0.8175	1620.99	F
																	2013	0.8175	2075.22	M
																	2013	0.8175	6382.42	M
																	2013	0.8175	2075.22	M
																	2013	0.8175	2777.46	F
																	2014	0.883333	2075.22	M
																	2014	0.883333	1836.9	F
																	2014	0.883333	2267.25	M
																	2014	0.883333	6489.82	M
																	2014	0.883333	1803.34	F
																	1945	-0.1075	2164.76	F
																	1947	0.0283333	2164.76	M
																	1909	-0.421667	2211.16	M
																	1900	-0.163333	1892.87	F
																	1932	-0.114167	2516.61	M
																	1920	-0.291667	2164.76	M
																	1919	-0.205833	2028.81	F
																	1917	-0.535	1620.99	M
																	1973	0.218333	2028.81	F
																	1971	-0.07	1892.87	M
																	1992	0.2375	2164.76	M
																	1992	0.2375	1349.1	M
																	1902	-0.3525	2028.81	F
																	1939	-0.115	1349.1	F
																	1971	-0.07	2028.81	F
																	1964	-0.244167	2164.76	F
																	1944	0.0325	1620.99	F
																	1971	-0.07	2028.81	F
																	1953	0.0441667	1620.99	F
																	1939	-0.115	1892.87	F
																	1945	-0.1075	1892.87	F
																	1955	-0.1375	1485.04	F
																	1945	-0.1075	1213.16	F
																	1953	0.0441667	1620.99	F
																	1943	-0.0233333	2436.64	F
																	1917	-0.535	879.256	F
																	1924	-0.239167	1756.93	F
																	1933	-0.2525	2164.76	F
																	1956	-0.2375	2028.81	F
																	1924	-0.239167	1756.93	F
																	1955	-0.1375	1620.99	F
																	1920	-0.291667	2164.76	M
																	1922	-0.259167	2028.81	M
																	1920	-0.291667	1892.87	M
																	1920	-0.291667	1756.93	M
																	1926	-0.065	1892.87	M
																	1920	-0.291667	1620.99	M
																	1919	-0.205833	2028.81	M
																	1919	-0.205833	2028.81	M
																	1917	-0.535	2164.76	M
																	1911	-0.3625	1620.99	M
																	1910	-0.35	1756.93	M
																	1908	-0.405	2028.81	M
																	1917	-0.535	1892.87	M
																	1914	-0.0908333	1756.93	M
																	1924	-0.239167	1620.99	M
																	1929	-0.355833	1620.99	M
																	1927	-0.199167	1892.87	M
																	1929	-0.355833	2436.64	M
																	1929	-0.355833	1892.87	M
																	1917	-0.535	1349.1	M
																	1926	-0.065	1756.93	M
																	1965	-0.161667	2164.76	M
																	1967	-0.01	1892.87	M
																	1971	-0.07	1620.99	M
																	1970	0.0716667	2300.7	M
																	1947	0.0283333	1620.99	M
																	1947	0.0283333	1756.93	M
																	1948	-0.1	2164.76	M
																	1929	-0.355833	1620.99	M
																	1935	-0.225	1620.99	M
																	1935	-0.225	1485.04	M
																	1939	-0.115	2028.81	M
																	1939	-0.115	2300.7	M
																	1940	0.0658333	2028.81	M
																	1947	0.0283333	2347.11	M
																	1926	-0.065	1756.93	F
																	1926	-0.065	2164.76	M
																	1909	-0.421667	1892.87	M
																	1918	-0.439167	2300.7	M
																	1913	-0.348333	2164.76	F
																	1913	-0.348333	2164.76	M
																	1918	-0.439167	2028.81	F
																	1918	-0.439167	1892.87	F
																	1907	-0.543333	1756.93	M
																	1918	-0.439167	1756.93	M
																	1917	-0.535	1892.87	M
																	1969	0.0183333	2334.26	M
																	1983	0.380833	2028.81	F
																	2005	0.869167	2028.81	M
																	2008	0.645833	2028.81	F
																	1984	0.21	2164.76	F
																	1977	0.211667	2028.81	M
																	2014	0.883333	2347.11	M
																	1984	0.21	1892.87	F
																	1892	-0.528333	1756.93	F
																	1925	-0.263333	2164.76	M
																	2004	0.6725	1756.93	M
																	1991	0.525833	1892.87	M
																	1995	0.566667	2300.7	F
																	1991	0.525833	2164.76	F
																	1991	0.525833	2164.76	F
																	1880	-0.617333	1892.87	M
																	2007	0.854167	1756.93	M
																	1826	-0.749859	1756.93	M
																	1993	0.2725	1756.93	F
																	1990	0.525	2198.32	F
																	1993	0.2725	2164.76	M
																	1917	-0.535	2164.76	F
																	1917	-0.535	1756.93	F
																	1908	-0.405	1620.99	M
																	1937	-0.00583333	8775.52	M
																	1912	-0.346667	2991.18	M
																	1986	0.2475	2164.76	M
																	1989	0.373333	2028.81	M
																	1893	-0.555833	2164.76	M
																	1914	-0.0908333	1892.87	M
																	1983	0.380833	2028.81	M
																	1990	0.525	1620.99	M
																	2003	0.77	1756.93	M
																	1942	0.025	2028.81	M
																	1990	0.525	5487.28	M
																	1930	-0.173333	1892.87	M
																	1990	0.525	2164.76	M
																	1984	0.21	2300.7	M
																	1988	0.508333	2028.81	F
																	1989	0.373333	2028.81	F
																	1917	-0.535	2028.81	F
																	1930	-0.173333	2028.81	F
																	1930	-0.173333	2028.81	M
																	1930	-0.173333	1892.87	F
																	1938	0.0525	1892.87	M
																	1930	-0.173333	2164.76	M
																	1930	-0.173333	1620.99	M
																	1898	-0.4	1892.87	M
																	1934	-0.1	2164.76	M
																	1903	-0.420833	2028.81	F
																	1934	-0.1	2164.76	M
																	1942	0.025	2164.76	F
																	1987	0.4	2164.76	F
																	1986	0.2475	2028.81	F
																	1937	-0.00583333	1756.93	F
																	1886	-0.656667	2028.81	F
																	1887	-0.730833	2028.81	M
																	1887	-0.730833	1892.87	F
																	2002	0.7825	2483.05	M
																	1879	-0.581799	2028.81	F
																	1981	0.4325	2164.76	M
																	1904	-0.539167	1892.87	M
																	1990	0.525	2028.81	F
																	1929	-0.355833	2028.81	M
																	1933	-0.2525	2028.81	F
																	1926	-0.065	1892.87	M
																	1881	-0.461667	879.256	M
																	1935	-0.225	1756.93	M
																	1881	-0.461667	918.848	M
																	1880	-0.617333	1756.93	M
																	1894	-0.461667	1756.93	M
																	1881	-0.461667	1756.93	M
																	1880	-0.617333	1892.87	M
																	1984	0.21	2164.76	M
																	1909	-0.421667	1892.87	M
																	1910	-0.35	2028.81	F
																	1884	-0.6725	1485.04	M
																	1980	0.34	2300.7	M
																	2015	0.980833	2028.81	M
																	2016	1.24	2545.2	F
																	2010	0.918333	2164.76	M
																	2011	0.788333	1756.93	M
																	2011	0.788333	2811.02	F
																	2013	0.8175	2164.76	M
																	2007	0.854167	1892.87	M
																	2008	0.645833	2300.7	M
																	2012	0.773333	2436.64	M
																	2012	0.773333	1620.99	M
																	2008	0.645833	2125.13	M
																	2009	0.785833	2300.7	M
																	2008	0.645833	1892.87	M
																	2009	0.785833	2028.81	M
																	2012	0.773333	1756.93	M
																	2012	0.773333	1892.87	M
																	2012	0.773333	1892.87	F
																	2015	0.980833	2028.81	M
																	2011	0.788333	5929.76	M
																	2008	0.645833	2028.81	M
																	2014	0.883333	1892.87	M
																	2016	1.24	40995.3	F
																	2016	1.24	2578.76	M
																	2016	1.24	2476.98	F
																	2016	1.24	22591.6	F
																	2016	1.24	13129.6	F
																	2016	1.24	2470.2	F
																	2016	1.24	2748.87	F
																	2016	1.24	2028.81	M
																	2016	1.24	2075.22	M
																	2016	1.24	26264.8	M
																	2015	0.980833	34715.3	F
																	2015	0.980833	2028.81	F
																	2015	0.980833	2777.46	M
																	2016	1.24	2028.81	F
																	2008	0.645833	2715.31	M
																	2010	0.918333	2578.76	M
																	2014	0.883333	2028.81	M
																	2014	0.883333	2164.76	M
																	2009	0.785833	2226.91	M
																	2010	0.918333	2028.81	M
																	2008	0.645833	1892.87	M
																	2008	0.645833	2641.52	M
																	2001	0.663333	2211.16	M
																	2000	0.563333	1892.87	F
																	2000	0.563333	1939.28	M
																	2000	0.563333	2380.67	M
																	2000	0.563333	2409.26	F
																	1998	0.833333	2545.2	F
																	1996	0.4875	2935.2	F
																	1994	0.383333	2516.61	M
																	1993	0.2725	13820.6	F
																	1993	0.2725	1620.99	M
																	1993	0.2725	2273.32	F
																	1993	0.2725	2675.08	M
																	1993	0.2725	2306.88	M
																	1992	0.2375	6394.18	M
																	1992	0.2375	1803.34	F
																	1990	0.525	1756.93	F
																	1990	0.525	2211.16	M
																	1986	0.2475	2442.82	F
																	1986	0.2475	2075.22	F
																	1985	0.194167	2369.63	F
																	1984	0.21	2028.81	F
																	1983	0.380833	2108.78	M
																	1983	0.380833	2211.16	F
																	1982	0.1325	1620.99	F
																	1980	0.34	2811.02	F
																	1980	0.34	2539.13	F
																	1978	0.135	2075.22	M
																	1976	-0.174167	2108.78	M
																	1975	0.015	1756.93	F
																	1974	-0.0425	3071.14	M
																	1974	-0.0425	2675.08	F
																	1973	0.218333	2028.81	F
																	1973	0.218333	1620.99	F

## Sheet: Figure 2A
Figure 2A	Year	GMTA	Moult
	1805	-0.621185	0.08
	1806	-0.618055	0.081
	1807	-0.616383	0.082
	1808	-0.616381	0.082
	1809	-0.619216	0.081
	1810	-0.62552	0.078
	1811	-0.635312	0.073
	1812	-0.646803	0.067
	1813	-0.658772	0.061
	1814	-0.667323	0.057
	1815	-0.676087	0.053
	1816	-0.682583	0.049
	1817	-0.693639	0.044
	1818	-0.699975	0.041
	1819	-0.69897	0.041
	1820	-0.693476	0.044
	1821	-0.688607	0.046
	1822	-0.685124	0.048
	1823	-0.682817	0.049
	1824	-0.681089	0.05
	1825	-0.679442	0.051
	1826	-0.749859	0.016
	1827	-0.746804	0.018
	1828	-0.743292	0.019
	1829	-0.741972	0.02
	1830	-0.743481	0.019
	1831	-0.746186	0.018
	1832	-0.748355	0.017
	1833	-0.749325	0.016
	1834	-0.782586	0
	1835	-0.781892	0
	1836	-0.769753	0.006
	1837	-0.767409	0.008
	1838	-0.76511	0.009
	1839	-0.763077	0.01
	1840	-0.761154	0.011
	1841	-0.763652	0.009
	1842	-0.761858	0.01
	1843	-0.770206	0.006
	1844	-0.769114	0.007
	1845	-0.766276	0.008
	1846	-0.76224	0.01
	1847	-0.757469	0.012
	1848	-0.752075	0.015
	1849	-0.774825	0.004
	1850	-0.771935	0.005
	1851	-0.760596	0.011
	1852	-0.757106	0.013
	1853	-0.752702	0.015
	1854	-0.747112	0.018
	1855	-0.740901	0.021
	1856	-0.733272	0.024
	1857	-0.726753	0.028
	1858	-0.720775	0.031
	1859	-0.712126	0.035
	1860	-0.703418	0.039
	1861	-0.70422	0.039
	1862	-0.694715	0.043
	1863	-0.683862	0.049
	1864	-0.680864	0.05
	1865	-0.674834	0.053
	1866	-0.657413	0.062
	1867	-0.652662	0.064
	1868	-0.646408	0.067
	1869	-0.640029	0.07
	1870	-0.645859	0.068
	1871	-0.636414	0.072
	1872	-0.625364	0.078
	1873	-0.618922	0.081
	1874	-0.615042	0.083
	1875	-0.610622	0.085
	1876	-0.587832	0.096
	1877	-0.584139	0.098
	1878	-0.581563	0.099
	1879	-0.581799	0.099
	1880	-0.617333	0.082
	1881	-0.461667	0.159
	1882	-0.368333	0.205
	1883	-0.39	0.194
	1884	-0.6725	0.054
	1885	-0.518333	0.131
	1886	-0.656667	0.062
	1887	-0.730833	0.026
	1888	-0.5225	0.129
	1889	-0.259167	0.259
	1890	-0.601667	0.089
	1891	-0.619167	0.081
	1892	-0.528333	0.126
	1893	-0.555833	0.112
	1894	-0.461667	0.159
	1895	-0.375833	0.201
	1896	-0.3375	0.22
	1897	-0.239167	0.269
	1898	-0.4	0.189
	1899	-0.323333	0.227
	1900	-0.163333	0.306
	1901	-0.146667	0.314
	1902	-0.3525	0.213
	1903	-0.420833	0.179
	1904	-0.539167	0.12
	1905	-0.361667	0.208
	1906	-0.2475	0.265
	1907	-0.543333	0.118
	1908	-0.405	0.187
	1909	-0.421667	0.178
	1910	-0.35	0.214
	1911	-0.3625	0.208
	1912	-0.346667	0.216
	1913	-0.348333	0.215
	1914	-0.0908333	0.342
	1915	-0.0966667	0.339
	1916	-0.318333	0.23
	1917	-0.535	0.122
	1918	-0.439167	0.17
	1919	-0.205833	0.285
	1920	-0.291667	0.243
	1921	-0.180833	0.298
	1922	-0.259167	0.259
	1923	-0.274167	0.251
	1924	-0.239167	0.269
	1925	-0.263333	0.257
	1926	-0.065	0.355
	1927	-0.199167	0.288
	1928	-0.120833	0.327
	1929	-0.355833	0.211
	1930	-0.173333	0.301
	1931	-0.108333	0.333
	1932	-0.114167	0.33
	1933	-0.2525	0.262
	1934	-0.1	0.337
	1935	-0.225	0.276
	1936	-0.0933333	0.341
	1937	-0.00583333	0.384
	1938	0.0525	0.413
	1939	-0.115	0.33
	1940	0.0658333	0.419
	1941	0.0291667	0.401
	1942	0.025	0.399
	1943	-0.0233333	0.375
	1944	0.0325	0.403
	1945	-0.1075	0.334
	1946	-0.101667	0.337
	1947	0.0283333	0.401
	1948	-0.1	0.337
	1949	-0.14	0.318
	1950	-0.2375	0.269
	1951	-0.0766667	0.349
	1952	-0.0358333	0.369
	1953	0.0441667	0.409
	1954	-0.1425	0.316
	1955	-0.1375	0.319
	1956	-0.2375	0.269
	1957	0.0233333	0.398
	1958	0.0733333	0.423
	1959	0.0366667	0.405
	1960	-0.0225	0.376
	1961	0.0816667	0.427
	1962	0.0258333	0.4
	1963	0.03	0.402
	1964	-0.244167	0.266
	1965	-0.161667	0.307
	1966	-0.0583333	0.358
	1967	-0.01	0.382
	1968	-0.0916667	0.342
	1969	0.0183333	0.396
	1970	0.0716667	0.422
	1971	-0.07	0.352
	1972	-0.0166667	0.379
	1973	0.218333	0.495
	1974	-0.0425	0.366
	1975	0.015	0.394
	1976	-0.174167	0.301
	1977	0.211667	0.492
	1978	0.135	0.454
	1979	0.196667	0.484
	1980	0.34	0.555
	1981	0.4325	0.601
	1982	0.1325	0.452
	1983	0.380833	0.575
	1984	0.21	0.491
	1985	0.194167	0.483
	1986	0.2475	0.509
	1987	0.4	0.585
	1988	0.508333	0.638
	1989	0.373333	0.572
	1990	0.525	0.646
	1991	0.525833	0.647
	1992	0.2375	0.504
	1993	0.2725	0.522
	1994	0.383333	0.576
	1995	0.566667	0.667
	1996	0.4875	0.628
	1997	0.543333	0.656
	1998	0.833333	0.799
	1999	0.585833	0.677
	2000	0.563333	0.665
	2001	0.663333	0.715
	2002	0.7825	0.774
	2003	0.77	0.768
	2004	0.6725	0.719
	2005	0.869167	0.817
	2006	0.766667	0.766
	2007	0.854167	0.809
	2008	0.645833	0.706
	2009	0.785833	0.775
	2010	0.918333	0.841
	2011	0.788333	0.777
	2012	0.773333	0.769
	2013	0.8175	0.791
	2014	0.883333	0.824
	2015	0.980833	0.872
	2016	1.24	1

## Sheet: Figure 3
Figure 3	Tip label	∆	Slop
	Oenanthe_deserti	8.33333	-228.81
	Oenanthe_pleschanka	15.2778	-142.62
	Turdus_merula	17.3611	-942.3
	Turdus_torquatus	8.05556	-137.96
	Ficedula_albicollis	15.4167	-427.26
	Oenanthe_hispanica	0.833333	-0.74
	Monticola_solitarius	14.7222	-220.81
	Ficedula_hypoleuca	14.7222	83.1
	Lanius_isabellinus	-3.05556	21.54
	Lanius_senator	0.694444	309.6

## Sheet: Supplementary Figure 1
Supplementary Figure 1	Year	GMTA
	2008	0.65
	2008	0.65
	2008	0.65
	2007	0.85
	1961	0.08
	1962	0.03
	1954	-0.14
	1938	0.05
	1967	-0.01
	1904	-0.54
	1941	0.03
	1911	-0.36
	1903	-0.42
	1892	-0.53
	1925	-0.26
	1917	-0.54
	1919	-0.2
	1893	-0.56
	1893	-0.56
	1911	-0.36
	1918	-0.44
	1908	-0.4
	1906	-0.25
	1926	-0.07
	1924	-0.24
	1915	-0.1
	1910	-0.35
	1918	-0.44
	1915	-0.1
	1940	0.07
	1906	-0.25
	1922	-0.26
	1924	-0.24
	1922	-0.26
	1892	-0.53
	1909	-0.42
	1923	-0.27
	1901	-0.15
	1909	-0.42
	1923	-0.27
	1901	-0.15
	1909	-0.42
	1902	-0.35
	1915	-0.1
	1924	-0.24
	1902	-0.35
	1964	-0.24
	1925	-0.26
	1917	-0.54
	1915	-0.1
	1921	-0.18
	1897	-0.24
	1915	-0.1
	1949	-0.14
	1925	-0.26
	1929	-0.35
	1929	-0.35
	1904	-0.54
	1916	-0.32
	2012	0.77
	2015	0.98
	1922	-0.26
	1910	-0.35
	1922	-0.26
	1907	-0.54
	1910	-0.35
	1910	-0.35
	1910	-0.35
	1910	-0.35
	1910	-0.35
	1910	-0.35
	1910	-0.35
	1910	-0.35
	1910	-0.35
	1910	-0.35
	1910	-0.35
	1910	-0.35
	1910	-0.35
	1961	0.08
	1935	-0.23
	1973	0.22
	1974	-0.04
	1948	-0.1
	1948	-0.1
	1947	0.03
	1910	-0.35
	1990	0.52
	1976	-0.17
	1975	0.01
	1974	-0.04
	1849	-0.645825
	1910	-0.35
	1954	-0.14
	1954	-0.14
	1954	-0.14
	1917	-0.54
	1969	0.02
	1956	-0.24
	1968	-0.09
	1960	-0.03
	1963	0.03
	1960	-0.03
	1967	-0.01
	1967	-0.01
	1967	-0.01
	1954	-0.14
	1967	-0.01
	1968	-0.09
	1959	0.04
	1958	0.07
	1967	-0.01
	1971	-0.07
	1920	-0.29
	1971	-0.07
	1973	0.22
	1968	-0.09
	1963	0.03
	1911	-0.36
	1883	-0.39
	1883	-0.39
	1883	-0.39
	1895	-0.38
	1892	-0.53
	1899	-0.32
	1899	-0.32
	1869	-0.511029
	1893	-0.56
	1893	-0.56
	1905	-0.36
	1911	-0.36
	1905	-0.36
	1934	-0.1
	2016	1.24
	1936	-0.09
	1876	-0.458832
	1886	-0.66
	1925	-0.26
	1873	-0.489922
	1873	-0.489922
	1886	-0.66
	1932	-0.11
	1873	-0.489922
	1903	-0.42
	1936	-0.09
	1932	-0.11
	1913	-0.35
	1921	-0.18
	1921	-0.18
	1930	-0.17
	1901	-0.15
	1930	-0.17
	1921	-0.18
	1929	-0.35
	1907	-0.54
	1905	-0.36
	1905	-0.36
	1896	-0.34
	1898	-0.4
	1884	-0.67
	1931	-0.11
	1928	-0.12
	1913	-0.35
	1913	-0.35
	1916	-0.32
	1901	-0.15
	1913	-0.35
	1912	-0.35
	1903	-0.42
	1929	-0.35
	1912	-0.35
	1947	0.03
	1905	-0.36
	1912	-0.35
	1937	-0.01
	1905	-0.36
	1898	-0.4
	1912	-0.35
	1921	-0.18
	1923	-0.27
	1913	-0.35
	1908	-0.4
	1938	0.05
	1871	-0.507414
	1905	-0.36
	1908	-0.4
	1876	-0.458832
	1946	-0.1
	1951	-0.08
	1932	-0.11
	1898	-0.4
	1934	-0.1
	1922	-0.26
	1889	-0.26
	1922	-0.26
	1914	-0.09
	1931	-0.11
	1948	-0.1
	1902	-0.35
	1934	-0.1
	1933	-0.25
	1938	0.05
	1938	0.05
	1898	-0.4
	1938	0.05
	1920	-0.29
	1920	-0.29
	1905	-0.36
	1882	-0.37
	1902	-0.35
	1919	-0.2
	1925	-0.26
	1933	-0.25
	1936	-0.09
	1857	-0.597753
	1907	-0.54
	1922	-0.26
	1880	-0.49
	1931	-0.11
	1913	-0.35
	1931	-0.11
	1909	-0.42
	1905	-0.36
	1918	-0.44
	1898	-0.4
	2012	0.77
	2014	0.88
	2014	0.88
	2007	0.85
	2007	0.85
	2007	0.85
	2007	0.85
	2007	0.85
	2007	0.85
	2007	0.85
	2012	0.77
	1960	-0.03
	1979	0.2
	1959	0.04
	1922	-0.26
	1937	-0.01
	1933	-0.25
	1933	-0.25
	1921	-0.18
	1947	0.03
	1933	-0.25
	1950	-0.24
	1933	-0.25
	1933	-0.25
	1921	-0.18
	1933	-0.25
	1970	0.07
	1932	-0.11
	1931	-0.11
	1899	-0.32
	1929	-0.35
	1931	-0.11
	1923	-0.27
	1929	-0.35
	1947	0.03
	1970	0.07
	1934	-0.1
	1936	-0.09
	1922	-0.26
	1863	-0.554862
	1922	-0.26
	1947	0.03
	1922	-0.26
	1919	-0.2
	1922	-0.26
	1927	-0.2
	1908	-0.4
	1856	-0.604272
	1911	-0.36
	1911	-0.36
	1913	-0.35
	1911	-0.36
	1908	-0.4
	1917	-0.54
	1896	-0.34
	1879	-0.452799
	1907	-0.54
	1907	-0.54
	1899	-0.32
	1879	-0.452799
	1933	-0.25
	1919	-0.2
	1923	-0.27
	1914	-0.09
	1956	-0.24
	1912	-0.35
	1954	-0.14
	1951	-0.08
	1914	-0.09
	1924	-0.24
	1912	-0.35
	1951	-0.08
	1915	-0.1
	1950	-0.24
	1945	-0.11
	1921	-0.18
	1954	-0.14
	1889	-0.26
	1959	0.04
	1923	-0.27
	1849	-0.645825
	1845	-0.637276
	1937	-0.01
	1948	-0.1
	1948	-0.1
	1948	-0.1
	1902	-0.35
	1949	-0.14
	1948	-0.1
	1948	-0.1
	1948	-0.1
	1911	-0.36
	1948	-0.1
	1949	-0.14
	1949	-0.14
	1947	0.03
	1949	-0.14
	1969	0.02
	1969	0.02
	1975	0.01
	1958	0.07
	1962	0.03
	1834	-0.653586
	1852	-0.628106
	1928	-0.12
	1907	-0.54
	1907	-0.54
	1912	-0.35
	1904	-0.54
	1912	-0.35
	1981	0.43
	1913	-0.35
	1970	0.07
	1969	0.02
	1959	0.04
	1960	-0.03
	1981	0.43
	1967	-0.01
	1962	0.03
	1968	-0.09
	1913	-0.35
	1895	-0.38
	1898	-0.4
	1839	-0.634077
	1911	-0.36
	1892	-0.53
	1912	-0.35
	1891	-0.62
	1970	0.07
	1901	-0.15
	1902	-0.35
	2016	1.24
	2012	0.77
	2016	1.24
	2016	1.24
	2016	1.24
	2015	0.98
	2014	0.88
	2010	0.92
	2009	0.79
	2011	0.79
	1898	-0.4
	1864	-0.551864
	1902	-0.35
	1898	-0.4
	1951	-0.08
	1954	-0.14
	1952	-0.04
	1914	-0.09
	1917	-0.54
	1917	-0.54
	1964	-0.24
	2012	0.77
	2012	0.77
	2012	0.77
	2013	0.82
	2013	0.82
	2013	0.82
	2013	0.82
	2011	0.79
	1934	-0.1
	1933	-0.25
	1933	-0.25
	1933	-0.25
	1934	-0.1
	1895	-0.38
	1869	-0.511029
	1894	-0.46
	1911	-0.36
	1911	-0.36
	1905	-0.36
	1894	-0.46
	1905	-0.36
	1893	-0.56
	1915	-0.1
	1894	-0.46
	1913	-0.35
	1891	-0.62
	1912	-0.35
	1927	-0.2
	1901	-0.15
	1891	-0.62
	1901	-0.15
	1894	-0.46
	1906	-0.25
	1902	-0.35
	1893	-0.56
	1906	-0.25
	1906	-0.25
	1830	-0.614481
	1899	-0.32
	1894	-0.46
	1894	-0.46
	1911	-0.36
	1894	-0.46
	1891	-0.62
	1962	0.03
	1911	-0.36
	1934	-0.1
	1894	-0.46
	1894	-0.46
	1906	-0.25
	1969	0.02
	1875	-0.481622
	1959	0.04
	1913	-0.35
	1893	-0.56
	2013	0.82
	2013	0.82
	2013	0.82
	1904	-0.54
	1812	-0.517803
	1905	-0.36
	1912	-0.35
	1902	-0.35
	1904	-0.54
	1897	-0.24
	1895	-0.38
	1895	-0.38
	1903	-0.42
	2006	0.77
	2009	0.79
	2014	0.88
	2011	0.79
	2004	0.67
	2008	0.65
	2010	0.92
	2016	1.24
	2008	0.65
	2009	0.79
	2016	1.24
	2014	0.88
	1982	0.13
	1962	0.03
	1958	0.07
	1961	0.08
	1952	-0.04
	1982	0.13
	1978	0.14
	1961	0.08
	1967	-0.01
	1959	0.04
	1961	0.08
	1967	-0.01
	1950	-0.24
	1936	-0.09
	1949	-0.14
	1937	-0.01
	1904	-0.54
	1917	-0.54
	1934	-0.1
	1906	-0.25
	1917	-0.54
	1875	-0.481622
	1859	-0.583126
	1918	-0.44
	1875	-0.481622
	1901	-0.15
	1947	0.03
	1934	-0.1
	1925	-0.26
	1933	-0.25
	1899	-0.32
	1910	-0.35
	1908	-0.4
	1908	-0.4
	1922	-0.26
	1877	-0.455139
	1862	-0.565715
	1863	-0.554862
	1942	0.03
	1919	-0.2
	1922	-0.26
	1869	-0.511029
	1941	0.03
	1899	-0.32
	1899	-0.32
	1874	-0.486042
	1920	-0.29
	1908	-0.4
	1901	-0.15
	1921	-0.18
	1906	-0.25
	1904	-0.54
	1901	-0.15
	1901	-0.15
	1918	-0.44
	1901	-0.15
	1877	-0.455139
	1906	-0.25
	1901	-0.15
	1917	-0.54
	1934	-0.1
	1910	-0.35
	1911	-0.36
	1919	-0.2
	1907	-0.54
	1907	-0.54
	1921	-0.18
	1911	-0.36
	1951	-0.08
	1945	-0.11
	1951	-0.08
	1925	-0.26
	1932	-0.11
	1933	-0.25
	1933	-0.25
	1904	-0.54
	1933	-0.25
	1907	-0.54
	1906	-0.25
	1906	-0.25
	1916	-0.32
	1927	-0.2
	1908	-0.4
	1916	-0.32
	1874	-0.486042
	1867	-0.523662
	1867	-0.523662
	1862	-0.565715
	1876	-0.458832
	1934	-0.1
	1875	-0.481622
	1875	-0.481622
	1875	-0.481622
	1921	-0.18
	1919	-0.2
	1905	-0.36
	1901	-0.15
	1928	-0.12
	1928	-0.12
	1933	-0.25
	1905	-0.36
	1905	-0.36
	1895	-0.38
	1908	-0.4
	1930	-0.17
	1895	-0.38
	1905	-0.36
	1905	-0.36
	1933	-0.25
	1881	-0.46
	1881	-0.46
	1928	-0.12
	1934	-0.1
	1928	-0.12
	1924	-0.24
	1922	-0.26
	1882	-0.37
	1938	0.05
	1887	-0.73
	1856	-0.604272
	1908	-0.4
	1925	-0.26
	1919	-0.2
	1897	-0.24
	1912	-0.35
	1936	-0.09
	1867	-0.523662
	1926	-0.07
	1926	-0.07
	1918	-0.44
	1927	-0.2
	1919	-0.2
	1856	-0.604272
	1931	-0.11
	1856	-0.604272
	1931	-0.11
	1936	-0.09
	1900	-0.16
	1900	-0.16
	1925	-0.26
	1868	-0.517408
	1870	-0.516859
	1909	-0.42
	1872	-0.496364
	1937	-0.01
	1937	-0.01
	1948	-0.1
	1949	-0.14
	1920	-0.29
	1948	-0.1
	1937	-0.01
	1896	-0.34
	1948	-0.1
	1937	-0.01
	1937	-0.01
	1937	-0.01
	1937	-0.01
	1949	-0.14
	1934	-0.1
	1948	-0.1
	1922	-0.26
	1922	-0.26
	1907	-0.54
	1905	-0.36
	1928	-0.12
	1930	-0.17
	1902	-0.35
	1902	-0.35
	1957	0.02
	1957	0.02
	1973	0.22
	1905	-0.36
	1919	-0.2
	1925	-0.26
	1910	-0.35
	1909	-0.42
	1920	-0.29
	1910	-0.35
	1909	-0.42
	1902	-0.35
	1891	-0.62
	1891	-0.62
	1891	-0.62
	1891	-0.62
	1899	-0.32
	1928	-0.12
	2011	0.79
	2011	0.79
	2007	0.85
	2012	0.77
	2010	0.92
	2003	0.77
	2016	1.24
	2011	0.79
	2013	0.82
	2016	1.24
	2011	0.79
	2011	0.79
	2016	1.24
	2004	0.67
	2016	1.24
	2016	1.24
	2014	0.88
	2014	0.88
	2012	0.77
	2011	0.79
	1882	-0.37
	1907	-0.54
	1908	-0.4
	1929	-0.35
	1929	-0.35
	1870	-0.516859
	1904	-0.54
	1878	-0.452563
	1907	-0.54
	1904	-0.54
	1877	-0.455139
	1907	-0.54
	1907	-0.54
	1905	-0.36
	1907	-0.54
	1901	-0.15
	1905	-0.36
	1905	-0.36
	1904	-0.54
	1878	-0.452563
	1905	-0.36
	1870	-0.516859
	1874	-0.486042
	1901	-0.15
	1874	-0.486042
	1907	-0.54
	1907	-0.54
	1874	-0.486042
	1904	-0.54
	1920	-0.29
	1905	-0.36
	1875	-0.481622
	1901	-0.15
	1884	-0.67
	1945	-0.11
	1878	-0.452563
	1884	-0.67
	1945	-0.11
	1870	-0.516859
	1901	-0.15
	1893	-0.56
	1967	-0.01
	1978	0.14
	1948	-0.1
	1902	-0.35
	1901	-0.15
	1934	-0.1
	1933	-0.25
	1921	-0.18
	1902	-0.35
	1970	0.07
	1933	-0.25
	1949	-0.14
	1933	-0.25
	1902	-0.35
	1933	-0.25
	1933	-0.25
	1933	-0.25
	1933	-0.25
	1912	-0.35
	1970	0.07
	1933	-0.25
	1933	-0.25
	1933	-0.25
	1902	-0.35
	1934	-0.1
	1948	-0.1
	1901	-0.15
	1912	-0.35
	1902	-0.35
	1902	-0.35
	1899	-0.32
	1867	-0.523662
	1867	-0.523662
	1904	-0.54
	1904	-0.54
	1925	-0.26
	1864	-0.551864
	1898	-0.4
	1933	-0.25
	1933	-0.25
	1933	-0.25
	1933	-0.25
	1933	-0.25
	1901	-0.15
	1926	-0.07
	1933	-0.25
	1933	-0.25
	1933	-0.25
	1933	-0.25
	1933	-0.25
	1933	-0.25
	1905	-0.36
	1896	-0.34
	1948	-0.1
	1917	-0.54
	1948	-0.1
	1918	-0.44
	1897	-0.24
	1905	-0.36
	1948	-0.1
	1900	-0.16
	1948	-0.1
	1934	-0.1
	1913	-0.35
	1942	0.03
	1912	-0.35
	1907	-0.54
	1908	-0.4
	1938	0.05
	1907	-0.54
	1920	-0.29
	1913	-0.35
	1909	-0.42
	1913	-0.35
	1936	-0.09
	1938	0.05
	1899	-0.32
	1909	-0.42
	1899	-0.32
	1899	-0.32
	1921	-0.18
	1898	-0.4
	1898	-0.4
	1897	-0.24
	1873	-0.489922
	2015	0.98
	2015	0.98
	2013	0.82
	2013	0.82
	2014	0.88
	2013	0.82
	2011	0.79
	1972	-0.02
	1975	0.01
	1952	-0.04
	1969	0.02
	1967	-0.01
	1957	0.02
	1934	-0.1
	1937	-0.01
	1962	0.03
	1968	-0.09
	1961	0.08
	1967	-0.01
	1954	-0.14
	1962	0.03
	1967	-0.01
	1967	-0.01
	1967	-0.01
	1959	0.04
	1968	-0.09
	1935	-0.23
	1948	-0.1
	1923	-0.27
	1955	-0.14
	1912	-0.35
	1954	-0.14
	1922	-0.26
	1839	-0.634077
	1922	-0.26
	1923	-0.27
	1823	-0.553817
	1895	-0.38
	1895	-0.38
	1908	-0.4
	1822	-0.556124
	1822	-0.556124
	1908	-0.4
	1973	0.22
	1970	0.07
	1952	-0.04
	1957	0.02
	1979	0.2
	1957	0.02
	2011	0.79
	2013	0.82
	2007	0.85
	2007	0.85
	2007	0.85
	2012	0.77
	2012	0.77
	2013	0.82
	2013	0.82
	2013	0.82
	2013	0.82
	2013	0.82
	2014	0.88
	2014	0.88
	2015	0.98
	2015	0.98
	2015	0.98
	1988	0.51
	1957	0.02
	1981	0.43
	1900	-0.16
	1927	-0.2
	1908	-0.4
	1900	-0.16
	1863	-0.554862
	1918	-0.44
	1863	-0.554862
	1908	-0.4
	1918	-0.44
	1908	-0.4
	1916	-0.32
	1908	-0.4
	1918	-0.44
	1908	-0.4
	1877	-0.455139
	1908	-0.4
	1885	-0.52
	1922	-0.26
	1918	-0.44
	1908	-0.4
	1908	-0.4
	1908	-0.4
	1944	0.03
	1944	0.03
	1863	-0.554862
	1922	-0.26
	1863	-0.554862
	1863	-0.554862
	1936	-0.09
	1934	-0.1
	1950	-0.24
	1933	-0.25
	1934	-0.1
	1934	-0.1
	1933	-0.25
	1918	-0.44
	1904	-0.54
	1927	-0.2
	1950	-0.24
	1950	-0.24
	2012	0.77
	2013	0.82
	2014	0.88
	2015	0.98
	2015	0.98
	2016	1.24
	1975	0.01
	1981	0.43
	1980	0.34
	1969	0.02
	1980	0.34
	1954	-0.14
	1962	0.03
	1971	-0.07
	1969	0.02
	1965	-0.16
	1962	0.03
	1967	-0.01
	1968	-0.09
	1968	-0.09
	1937	-0.01
	1945	-0.11
	1825	-0.550442
	1851	-0.631596
	1838	-0.63611
	1962	0.03
	1963	0.03
	1981	0.43
	1962	0.03
	1959	0.04
	1973	0.22
	2005	0.87
	2010	0.92
	2008	0.65
	1880	-0.49
	1922	-0.26
	1862	-0.565715
	1905	-0.36
	1922	-0.26
	1919	-0.2
	1855	-0.611901
	1874	-0.486042
	1874	-0.486042
	1874	-0.486042
	1922	-0.26
	1864	-0.551864
	1909	-0.42
	1919	-0.2
	1922	-0.26
	1900	-0.16
	1919	-0.2
	1927	-0.2
	1865	-0.545834
	1937	-0.01
	1865	-0.545834
	1874	-0.486042
	1862	-0.565715
	1869	-0.511029
	1921	-0.18
	1920	-0.29
	1919	-0.2
	1920	-0.29
	1921	-0.18
	1919	-0.2
	1911	-0.36
	1938	0.05
	1910	-0.35
	1938	0.05
	1930	-0.17
	1938	0.05
	1923	-0.27
	1930	-0.17
	1856	-0.604272
	1930	-0.17
	1930	-0.17
	1951	-0.08
	1930	-0.17
	1843	-0.641206
	1952	-0.04
	1952	-0.04
	1965	-0.16
	1863	-0.554862
	1919	-0.2
	1944	0.03
	1908	-0.4
	1927	-0.2
	1927	-0.2
	1943	-0.02
	1918	-0.44
	1913	-0.35
	1913	-0.35
	1913	-0.35
	1907	-0.54
	1907	-0.54
	1916	-0.32
	1933	-0.25
	1947	0.03
	1933	-0.25
	1927	-0.2
	1933	-0.25
	1933	-0.25
	1961	0.08
	1962	0.03
	1952	-0.04
	1863	-0.554862
	1877	-0.455139
	1867	-0.523662
	1930	-0.17
	1927	-0.2
	1922	-0.26
	1908	-0.4
	1925	-0.26
	1927	-0.2
	1869	-0.511029
	1922	-0.26
	1909	-0.42
	1908	-0.4
	1875	-0.481622
	1867	-0.523662
	1870	-0.516859
	1905	-0.36
	1871	-0.507414
	1875	-0.481622
	1874	-0.486042
	1916	-0.32
	1874	-0.486042
	1875	-0.481622
	1875	-0.481622
	1936	-0.09
	1934	-0.1
	1934	-0.1
	1947	0.03
	1948	-0.1
	1936	-0.09
	1894	-0.46
	1945	-0.11
	1900	-0.16
	1948	-0.1
	1901	-0.15
	1948	-0.1
	1933	-0.25
	1934	-0.1
	1948	-0.1
	1876	-0.458832
	1901	-0.15
	1901	-0.15
	1917	-0.54
	1878	-0.452563
	1878	-0.452563
	1884	-0.67
	1904	-0.54
	1910	-0.35
	1910	-0.35
	1921	-0.18
	1971	-0.07
	1924	-0.24
	1953	0.04
	1949	-0.14
	1942	0.03
	1961	0.08
	1909	-0.42
	1888	-0.52
	1901	-0.15
	1947	0.03
	1937	-0.01
	1903	-0.42
	1904	-0.54
	1905	-0.36
	1902	-0.35
	1955	-0.14
	1925	-0.26
	1969	0.02
	1962	0.03
	1915	-0.1
	1912	-0.35
	1907	-0.54
	1912	-0.35
	2015	0.98
	2014	0.88
	2015	0.98
	2006	0.77
	1934	-0.1
	1934	-0.1
	1855	-0.611901
	1897	-0.24
	1963	0.03
	1913	-0.35
	1913	-0.35
	1913	-0.35
	1913	-0.35
	1812	-0.517803
	1855	-0.611901
	1888	-0.52
	1889	-0.26
	1912	-0.35
	1882	-0.37
	1897	-0.24
	1933	-0.25
	2013	0.82
	2012	0.77
	2013	0.82
	2014	0.88
	2013	0.82
	1966	-0.06
	1957	0.02
	1857	-0.597753
	1891	-0.62
	1892	-0.53
	1953	0.04
	1966	-0.06
	1968	-0.09
	1973	0.22
	1962	0.03
	1957	0.02
	1969	0.02
	1994	0.38
	1967	-0.01
	1972	-0.02
	1958	0.07
	1964	-0.24
	1969	0.02
	1964	-0.24
	1937	-0.01
	1971	-0.07
	1964	-0.24
	2001	0.66
	1957	0.02
	1965	-0.16
	1998	0.83
	1920	-0.29
	1907	-0.54
	1891	-0.62
	1901	-0.15
	1903	-0.42
	1905	-0.36
	1911	-0.36
	1918	-0.44
	1904	-0.54
	1911	-0.36
	1901	-0.15
	1904	-0.54
	1904	-0.54
	1904	-0.54
	1892	-0.53
	1921	-0.18
	1902	-0.35
	1918	-0.44
	1919	-0.2
	1901	-0.15
	1900	-0.16
	1925	-0.26
	1901	-0.15
	1911	-0.36
	1927	-0.2
	1904	-0.54
	1894	-0.46
	1910	-0.35
	1894	-0.46
	1904	-0.54
	1968	-0.09
	1902	-0.35
	1909	-0.42
	1904	-0.54
	1911	-0.36
	1918	-0.44
	1926	-0.07
	1933	-0.25
	1995	0.56
	1968	-0.09
	1905	-0.36
	1901	-0.15
	1901	-0.15
	1894	-0.46
	1890	-0.6
	1938	0.05
	1901	-0.15
	1968	-0.09
	1936	-0.09
	1918	-0.44
	1901	-0.15
	1904	-0.54
	1896	-0.34
	1911	-0.36
	2010	0.92
	1921	-0.18
	1905	-0.36
	1921	-0.18
	1894	-0.46
	1896	-0.34
	1925	-0.26
	1916	-0.32
	1910	-0.35
	1906	-0.25
	1896	-0.34
	1892	-0.53
	1995	0.56
	1926	-0.07
	1910	-0.35
	1877	-0.455139
	1917	-0.54
	1905	-0.36
	1900	-0.16
	1905	-0.36
	1905	-0.36
	1942	0.03
	1910	-0.35
	1916	-0.32
	1894	-0.46
	1910	-0.35
	1925	-0.26
	1905	-0.36
	1907	-0.54
	1909	-0.42
	1890	-0.6
	1917	-0.54
	2006	0.77
	1961	0.08
	1961	0.08
	1986	0.25
	1957	0.02
	1961	0.08
	1959	0.04
	1961	0.08
	1951	-0.08
	1923	-0.27
	1982	0.13
	1921	-0.18
	1905	-0.36
	1916	-0.32
	1938	0.05
	1912	-0.35
	1915	-0.1
	1898	-0.4
	1938	0.05
	1932	-0.11
	1921	-0.18
	1938	0.05
	1938	0.05
	1913	-0.35
	1912	-0.35
	1905	-0.36
	1925	-0.26
	1924	-0.24
	1923	-0.27
	1904	-0.54
	1975	0.01
	1921	-0.18
	1920	-0.29
	1975	0.01
	1975	0.01
	1975	0.01
	1908	-0.4
	1921	-0.18
	1889	-0.26
	1892	-0.53
	1897	-0.24
	1897	-0.24
	1903	-0.42
	1903	-0.42
	1923	-0.27
	1934	-0.1
	1914	-0.09
	1910	-0.35
	1973	0.22
	1923	-0.27
	1972	-0.02
	1964	-0.24
	1922	-0.26
	1950	-0.24
	1923	-0.27
	1924	-0.24
	1972	-0.02
	1920	-0.29
	1913	-0.35
	1905	-0.36
	1903	-0.42
	1905	-0.36
	1907	-0.54
	1905	-0.36
	1904	-0.54
	1904	-0.54
	1904	-0.54
	1903	-0.42
	1903	-0.42
	2014	0.88
	1902	-0.35
	1917	-0.54
	1942	0.03
	1942	0.03
	1943	-0.02
	1881	-0.46
	1899	-0.32
	1907	-0.54
	1902	-0.35
	1900	-0.16
	1900	-0.16
	1903	-0.42
	1903	-0.42
	1855	-0.611901
	1935	-0.23
	1937	-0.01
	1980	0.34
	1933	-0.25
	1982	0.13
	1940	0.07
	1980	0.34
	1980	0.34
	1963	0.03
	1980	0.34
	1979	0.2
	1937	-0.01
	1936	-0.09
	1922	-0.26
	1923	-0.27
	1913	-0.35
	1936	-0.09
	1919	-0.2
	1903	-0.42
	1969	0.02
	1883	-0.39
	1921	-0.18
	1923	-0.27
	1923	-0.27
	1884	-0.67
	1923	-0.27
	1933	-0.25
	1904	-0.54
	1969	0.02
	1883	-0.39
	2012	0.77
	2012	0.77
	2012	0.77
	2012	0.77
	2012	0.77
	2012	0.77
	2012	0.77
	2013	0.82
	2013	0.82
	2013	0.82
	2013	0.82
	2013	0.82
	2013	0.82
	2013	0.82
	2013	0.82
	2014	0.88
	2014	0.88
	2014	0.88
	2014	0.88
	2014	0.88
	2014	0.88
	2014	0.88
	2014	0.88
	2014	0.88
	2015	0.98
	2011	0.79
	2011	0.79
	2008	0.65
	2008	0.65
	2010	0.92
	2010	0.92
	2009	0.79
	2009	0.79
	2008	0.65
	2008	0.65
	2008	0.65
	2010	0.92
	2009	0.79
	2009	0.79
	2007	0.85
	2007	0.85
	2007	0.85
	2008	0.65
	2008	0.65
	2008	0.65
	2011	0.79
	2011	0.79
	2011	0.79
	2008	0.65
	2008	0.65
	2007	0.85
	2013	0.82
	2013	0.82
	2013	0.82
	2013	0.82
	2013	0.82
	2012	0.77
	2012	0.77
	2012	0.77
	2012	0.77
	2012	0.77
	2012	0.77
	2012	0.77
	2008	0.65
	2012	0.77
	2009	0.79
	1996	0.49
	2005	0.87
	1976	-0.17
	1977	0.21
	1977	0.21
	1977	0.21
	1976	-0.17
	1974	-0.04
	1974	-0.04
	1974	-0.04
	1976	-0.17
	1976	-0.17
	1976	-0.17
	1976	-0.17
	1974	-0.04
	1974	-0.04
	1974	-0.04
	1974	-0.04
	1974	-0.04
	1974	-0.04
	1974	-0.04
	1974	-0.04
	1974	-0.04
	1975	0.01
	1974	-0.04
	1974	-0.04
	1974	-0.04
	1974	-0.04
	1944	0.03
	1943	-0.02
	1943	-0.02
	1943	-0.02
	1943	-0.02
	1943	-0.02
	1943	-0.02
	1943	-0.02
	1943	-0.02
	1943	-0.02
	1943	-0.02
	1943	-0.02
	1944	0.03
	1943	-0.02
	1935	-0.23
	1945	-0.11
	1946	-0.1
	1924	-0.24
	1924	-0.24
	1929	-0.35
	1922	-0.26
	1921	-0.18
	1920	-0.29
	1920	-0.29
	1919	-0.2
	1918	-0.44
	1918	-0.44
	1901	-0.15
	1909	-0.42
	1911	-0.36
	1914	-0.09
	1914	-0.09
	1914	-0.09
	1917	-0.54
	1918	-0.44
	1913	-0.35
	1948	-0.1
	1948	-0.1
	1907	-0.54
	1965	-0.16
	1966	-0.06
	1909	-0.42
	1917	-0.54
	1917	-0.54
	1921	-0.18
	1922	-0.26
	1913	-0.35
	1969	0.02
	2009	0.79
	2010	0.92
	2008	0.65
	1984	0.21
	1991	0.52
	1888	-0.52
	1937	-0.01
	1979	0.2
	1979	0.2
	1881	-0.46
	2004	0.67
	2012	0.77
	1902	-0.35
	2012	0.77
	2008	0.65
	2009	0.79
	2013	0.82
	2007	0.85
	1980	0.34
	1959	0.04
	1990	0.52
	1976	-0.17
	1977	0.21
	1987	0.4
	1980	0.34
	1910	-0.35
	1934	-0.1
	1934	-0.1
	1901	-0.15
	1910	-0.35
	2007	0.85
	2007	0.85
	2006	0.77
	2006	0.77
	2002	0.78
	2003	0.77
	2003	0.77
	2002	0.78
	2001	0.66
	2001	0.66
	2000	0.56
	1999	0.59
	1999	0.59
	1998	0.83
	1999	0.59
	1997	0.54
	1997	0.54
	1994	0.38
	1994	0.38
	1994	0.38
	1993	0.27
	1993	0.27
	1992	0.24
	1993	0.27
	1992	0.24
	1992	0.24
	1992	0.24
	1974	-0.04
	1991	0.52
	1937	-0.01
	1937	-0.01
	1937	-0.01
	1977	0.21
	1922	-0.26
	1922	-0.26
	1888	-0.52
	1952	-0.04
	1978	0.14
	1932	-0.11
	1938	0.05
	1928	-0.12
	1867	-0.523662
	1948	-0.1
	1981	0.43
	1917	-0.54
	1957	0.02
	1931	-0.11
	1925	-0.26
	1925	-0.26
	1952	-0.04
	1936	-0.09
	1928	-0.12
	1928	-0.12
	1928	-0.12
	1948	-0.1
	1928	-0.12
	1952	-0.04
	1959	0.04
	1959	0.04
	1959	0.04
	1986	0.25
	1936	-0.09
	1907	-0.54
	1921	-0.18
	1909	-0.42
	1909	-0.42
	1931	-0.11
	1893	-0.56
	1925	-0.26
	1874	-0.486042
	1907	-0.54
	1908	-0.4
	1923	-0.27
	1909	-0.42
	1900	-0.16
	1913	-0.35
	1907	-0.54
	1908	-0.4
	1911	-0.36
	1911	-0.36
	1909	-0.42
	1902	-0.35
	1901	-0.15
	1910	-0.35
	1909	-0.42
	1909	-0.42
	1908	-0.4
	1890	-0.6
	1906	-0.25
	1900	-0.16
	1930	-0.17
	1909	-0.42
	1917	-0.54
	1906	-0.25
	1909	-0.42
	2005	0.87
	1909	-0.42
	1909	-0.42
	1997	0.54
	1923	-0.27
	1957	0.02
	1961	0.08
	1906	-0.25
	1906	-0.25
	1904	-0.54
	1906	-0.25
	1909	-0.42
	1909	-0.42
	1904	-0.54
	1905	-0.36
	1909	-0.42
	1923	-0.27
	1906	-0.25
	1890	-0.6
	1905	-0.36
	1907	-0.54
	1902	-0.35
	1923	-0.27
	1925	-0.26
	1908	-0.4
	1909	-0.42
	1918	-0.44
	1909	-0.42
	1909	-0.42
	1905	-0.36
	1906	-0.25
	1904	-0.54
	1900	-0.16
	1906	-0.25
	1906	-0.25
	1914	-0.09
	1920	-0.29
	1921	-0.18
	1896	-0.34
	1921	-0.18
	1938	0.05
	1907	-0.54
	1899	-0.32
	1905	-0.36
	1898	-0.4
	1870	-0.516859
	1904	-0.54
	1915	-0.1
	1906	-0.25
	1899	-0.32
	1898	-0.4
	1942	0.03
	1917	-0.54
	1905	-0.36
	1912	-0.35
	1912	-0.35
	1905	-0.36
	1909	-0.42
	1905	-0.36
	1906	-0.25
	1913	-0.35
	1909	-0.42
	1912	-0.35
	1913	-0.35
	1905	-0.36
	1906	-0.25
	1907	-0.54
	1905	-0.36
	1905	-0.36
	1905	-0.36
	1909	-0.42
	1907	-0.54
	1893	-0.56
	1906	-0.25
	1903	-0.42
	1902	-0.35
	1910	-0.35
	1909	-0.42
	1902	-0.35
	1904	-0.54
	1926	-0.07
	1903	-0.42
	1993	0.27
	1905	-0.36
	1875	-0.481622
	1907	-0.54
	1907	-0.54
	1902	-0.35
	1989	0.37
	1972	-0.02
	1892	-0.53
	1904	-0.54
	1903	-0.42
	1904	-0.54
	1904	-0.54
	1881	-0.46
	1963	0.03
	1838	-0.63611
	1905	-0.36
	1904	-0.54
	1933	-0.25
	2011	0.79
	2009	0.79
	2009	0.79
	2007	0.85
	2013	0.82
	2012	0.77
	2012	0.77
	2012	0.77
	1967	-0.01
	1967	-0.01
	1965	-0.16
	1961	0.08
	1960	-0.03
	1959	0.04
	1958	0.07
	1958	0.07
	1958	0.07
	1958	0.07
	1956	-0.24
	1947	0.03
	1948	-0.1
	1949	-0.14
	1952	-0.04
	1964	-0.24
	1967	-0.01
	1968	-0.09
	1968	-0.09
	1969	0.02
	1969	0.02
	1971	-0.07
	1971	-0.07
	1971	-0.07
	1971	-0.07
	1973	0.22
	1971	-0.07
	1974	-0.04
	2005	0.87
	2006	0.77
	2009	0.79
	2009	0.79
	1971	-0.07
	1972	-0.02
	1972	-0.02
	1972	-0.02
	1932	-0.11
	1931	-0.11
	1933	-0.25
	1932	-0.11
	1934	-0.1
	1929	-0.35
	1932	-0.11
	1907	-0.54
	1932	-0.11
	1932	-0.11
	1924	-0.24
	1907	-0.54
	1915	-0.1
	1924	-0.24
	1932	-0.11
	1922	-0.26
	1917	-0.54
	1933	-0.25
	1932	-0.11
	1939	-0.11
	1944	0.03
	1944	0.03
	1944	0.03
	1937	-0.01
	1937	-0.01
	1944	0.03
	1946	-0.1
	1947	0.03
	1944	0.03
	1939	-0.11
	1944	0.03
	1939	-0.11
	1944	0.03
	1936	-0.09
	1944	0.03
	1944	0.03
	1944	0.03
	1966	-0.06
	1965	-0.16
	1922	-0.26
	1910	-0.35
	1914	-0.09
	1911	-0.36
	1917	-0.54
	1922	-0.26
	1922	-0.26
	1871	-0.507414
	1999	0.59
	1930	-0.17
	1887	-0.73
	1805	-0.492185
	1894	-0.46
	1883	-0.39
	1850	-0.642935
	1896	-0.34
	1891	-0.62
	1955	-0.14
	1968	-0.09
	1922	-0.26
	1899	-0.32
	1887	-0.73
	1889	-0.26
	2009	0.79
	2000	0.56
	2005	0.87
	2004	0.67
	2001	0.66
	2000	0.56
	1993	0.27
	1993	0.27
	1990	0.52
	1988	0.51
	1984	0.21
	1985	0.19
	1985	0.19
	1981	0.43
	1981	0.43
	1981	0.43
	1979	0.2
	1978	0.14
	1968	-0.09
	2013	0.82
	2016	1.24
	2016	1.24
	2015	0.98
	2014	0.88
	2014	0.88
	2013	0.82
	2013	0.82
	2011	0.79
	2014	0.88
	2010	0.92
	2009	0.79
	2014	0.88
	2009	0.79
	2012	0.77
	2009	0.79
	2012	0.77
	2012	0.77
	2015	0.98
	2008	0.65
	2007	0.85
	2008	0.65
	2009	0.79
	2008	0.65
	2009	0.79
	2010	0.92
	2004	0.67
	1971	-0.07
	1958	0.07
	1937	-0.01
	1965	-0.16
	1937	-0.01
	1948	-0.1
	1951	-0.08
	1952	-0.04
	1927	-0.2
	1952	-0.04
	1932	-0.11
	1927	-0.2
	1963	0.03
	1927	-0.2
	1928	-0.12
	1934	-0.1
	1910	-0.35
	1936	-0.09
	1918	-0.44
	1935	-0.23
	1915	-0.1
	1906	-0.25
	1936	-0.09
	1907	-0.54
	1892	-0.53
	1931	-0.11
	1898	-0.4
	1892	-0.53
	1924	-0.24
	1949	-0.14
	1945	-0.11
	1882	-0.37
	1921	-0.18
	1914	-0.09
	1894	-0.46
	1914	-0.09
	1920	-0.29
	1928	-0.12
	1910	-0.35
	1920	-0.29
	1914	-0.09
	1885	-0.52
	1933	-0.25
	1891	-0.62
	1890	-0.6
	1905	-0.36
	1890	-0.6
	1917	-0.54
	1915	-0.1
	1889	-0.26
	1917	-0.54
	1995	0.56
	1910	-0.35
	1889	-0.26
	1935	-0.23
	1935	-0.23
	1935	-0.23
	1952	-0.04
	1935	-0.23
	1935	-0.23
	1970	0.07
	1971	-0.07
	1907	-0.54
	1907	-0.54
	2006	0.77
	1851	-0.631596
	1846	-0.63324
	1883	-0.39
	1889	-0.26
	1917	-0.54
	1917	-0.54
	1911	-0.36
	1920	-0.29
	2014	0.88
	2014	0.88
	1934	-0.1
	2002	0.78
	1923	-0.27
	1887	-0.73
	1979	0.2
	1990	0.52
	1934	-0.1
	1939	-0.11
	1882	-0.37
	1882	-0.37
	1890	-0.6
	1913	-0.35
	1913	-0.35
	1911	-0.36
	1910	-0.35
	1911	-0.36
	1908	-0.4
	1973	0.22
	1973	0.22
	1973	0.22
	2008	0.65
	2002	0.78
	2001	0.66
	2001	0.66
	2000	0.56
	1981	0.43
	1970	0.07
	1930	-0.17
	1964	-0.24
	1930	-0.17
	1948	-0.1
	1930	-0.17
	1930	-0.17
	1930	-0.17
	1888	-0.52
	1946	-0.1
	1915	-0.1
	1941	0.03
	1904	-0.54
	1946	-0.1
	1941	0.03
	1914	-0.09
	1915	-0.1
	1905	-0.36
	1938	0.05
	1868	-0.517408
	1938	0.05
	1911	-0.36
	1867	-0.523662
	2007	0.85
	1898	-0.4
	1945	-0.11
	1914	-0.09
	1898	-0.4
	1905	-0.36
	1907	-0.54
	1889	-0.26
	1863	-0.554862
	1927	-0.2
	1862	-0.565715
	1890	-0.6
	1904	-0.54
	1897	-0.24
	1917	-0.54
	1898	-0.4
	1890	-0.6
	1898	-0.4
	1929	-0.35
	1889	-0.26
	1891	-0.62
	1926	-0.07
	1875	-0.481622
	1932	-0.11
	1922	-0.26
	1921	-0.18
	1892	-0.53
	2009	0.79
	2016	1.24
[truncated: 2,013 more rows]

## Sheet: Supplementary Table 3
Supplementary Table 3	Oenanthe oenanthe			Oenanthe deserti			Oenanthe hispanica			Oenanthe pleschanka			Oenanthe lugens			Oenanthe leucopyga			Monticola solitarius			Turdus philomelos			Turdus iliacus			Turdus viscivorus			Turdus pilaris			Turdus merula			Turdus torquatus			Ficedula hypoleuca			Ficedula albicollis			Lanius isabellinus			Lanius senator
	GMTA	Moult	Sex	GMTA	Moult	Sex	GMTA	Moult	Sex	GMTA	Moult	Sex	GMTA	Moult	Sex	GMTA	Moult	Sex	GMTA	Moult	Sex	GMTA	Moult	Sex	GMTA	Moult	Sex	GMTA	Moult	Sex	GMTA	Moult	Sex	GMTA	Moult	Sex	GMTA	Moult	Sex	GMTA	Moult	Sex	GMTA	Moult	Sex	GMTA	Moult	Sex	GMTA
	0.645833	873.709	NA	0.773333	855.927	F	-0.0766667	924.65	M	-0.00583333	1142.37	M	-0.0166667	1528.78	NA	0.773333	1580.01	NA	0.0816667	1543.57	M	0.0441667	1457.76	NA	-0.00583333	1465.36	NA	0.785833	2213.11	NA	-0.733272	1510.24	NA	0.788333	2108.78	M	0.0183333	1778.18	F	0.883333	544.387	M	-0.733272	2077.45	M	0.773333	8255.67	M	0.854167
	0.645833	613.444	NA	0.883333	1638.34	F	-0.1425	924.65	M	-0.00583333	974.072	M	0.015	1309.04	NA	0.8175	1829.63	NA	0.0258333	1797.06	F	-0.0583333	1540.56	NA	-0.00583333	1465.36	NA	0.645833	2048.52	NA	-0.652662	1510.24	NA	0.918333	2702.94	M	-0.518333	1778.18	F	0.980833	681.899	M	-0.619167	1898.87	M	0.773333	6277.08	M	0.773333
	0.645833	613.444	NA	0.883333	1147.43	M	-0.0358333	792.983	F	-0.1	805.768	M	-0.0358333	1421.38	NA	0.883333	1328.06	NA	-0.0358333	1416.82	F	-0.0916667	1221.75	NA	-0.00583333	1233.49	NA	0.785833	1883.94	NA	-0.652662	1510.24	NA	0.854167	2347.11	M	-0.375833	1930.31	F	0.980833	474.163	M	-0.375833	1023.16	M	0.6725	8998.23	M	0.773333
	0.854167	613.444	NA	0.854167	974.171	M	-0.0908333	792.983	M	-0.14	1226.53	M	0.0183333	1242.86	NA	0.980833	1225.8	NA	-0.683862	2250.52	M	0.218333	1103.74	NA	0.211667	1581.3	NA	0.918333	1883.94	NA	-0.652662	1820.94	NA	0.854167	2244.72	F	0.0525	2082.43	F	0.980833	521.46	M	-0.3375	2275.65	M	0.788333	8898.71	M	0.773333
	0.0816667	700.199	NA	0.854167	1187	M	-0.535	990.483	M	-0.291667	805.768	M	-0.01	1309.04	NA	0.980833	1328.06	NA	-0.584139	2177.3	M	0.0258333	1457.76	NA	-0.259167	852.404	NA	0.6725	2048.52	NA	-0.645859	1510.24	NA	0.854167	2539.13	M	-0.348333	1778.18	M	0.0658333	1243.44	F	-0.4	2110.12	M	0.788333	8573.34	F	0.8175
	0.0258333	700.199	NA	0.854167	1415.27	M	-0.535	792.983	M	-0.1	1058.22	M	0.0233333	1361.71	NA	1.24	1772.78	NA	-0.652662	1543.57	M	0.0233333	1339.75	NA	-0.259167	1465.36	NA	-0.07	1883.94	NA	-0.640029	1665.59	NA	0.854167	2164.76	M	-0.361667	1778.18	M	-0.1	1026.18	F	-0.163333	1923.05	M	0.645833	6626.25	M	0.788333
	-0.1425	613.444	NA	0.854167	1068.75	F	-0.244167	792.983	M	-0.00583333	889.92	M	-0.1	1443.45	NA	0.015	1236.81	NA	-0.173333	1670.31	M	0.0183333	1221.75	NA	-0.5225	1465.36	NA	0.0733333	1883.94	NA	-0.618922	1510.24	NA	0.918333	2811.02	M	-0.2525	1626.05	F	0.0658333	761.623	F	-0.3525	2110.12	M	0.773333	8313.12	F	0.788333
	0.0525	700.199	NA	0.854167	1273.63	M	0.773333	1188.02	F	-0.3375	1142.37	M	-0.00583333	1361.71	NA	0.4325	1145.56	NA	-0.199167	1670.31	F	0.383333	1339.75	NA	-0.0358333	1349.43	NA	-0.00583333	1883.94	NA	-0.587832	1665.59	NA	0.785833	5669.63	M	-0.539167	1778.18	F	-0.2375	714.325	F	-0.3525	1080.01	M	0.0183333	6544.99	F	0.788333
	-0.01	873.709	NA	0.854167	1289.07	M	0.773333	1139.01	F	-0.1	805.768	M	0.0258333	1668.27	NA	0.34	1328.06	NA	-0.259167	2050.55	F	-0.01	1339.75	NA	0.135	1581.3	NA	-0.161667	1719.35	NA	-0.584139	1665.59	NA	0.645833	1939.28	F	-0.421667	1626.05	M	-0.355833	761.623	M	-0.2475	2110.12	M	-0.174167	6626.25	M	0.773333
	-0.539167	786.954	NA	0.854167	1849.5	M	0.773333	858.817	F	-0.00583333	974.072	M	-0.0916667	1389.12	NA	0.0183333	1236.81	NA	-0.405	2177.3	F	-0.0166667	1221.75	NA	-0.114167	1465.36	NA	-0.00583333	1225.6	NA	-0.584139	1976.3	NA	0.788333	8300.96	M	-0.421667	1930.31	F	-0.00583333	598.456	M	-0.318333	2110.12	M	0.135	8898.71	M	0.8175
	0.0291667	786.954	NA	0.773333	1147.43	M	0.8175	858.817	M	-0.00583333	889.92	F	0.0816667	1242.86	NA	0.34	1236.81	NA	-0.263333	1923.81	F	0.0733333	1757.69	NA	0.0525	1581.3	NA	-0.1	1883.94	NA	-0.581563	1510.24	NA	0.788333	2380.67	M	-0.120833	1930.31	F	0.0658333	761.623	F	-0.205833	1866.19	M	-0.584139	6009.17	M	0.8175
	-0.3625	700.199	NA	-0.0225	1060.8	M	0.8175	990.483	M	-0.00583333	1058.22	F	-0.01	1361.71	NA	-0.1425	1328.06	NA	-0.199167	2050.55	M	-0.244167	1186.54	NA	-0.120833	1349.43	NA	-0.0766667	1719.35	NA	-0.581563	1665.59	NA	0.788333	2777.46	F	-0.361667	1778.18	M	0.0658333	761.623	F	-0.239167	1853.13	M	0.0325	5905.29	M	0.883333
	-0.420833	700.199	NA	0.196667	1147.43	M	0.8175	924.65	F	-0.00583333	1142.37	F	-0.1425	1571.48	NA	0.0258333	1419.31	NA	-0.640029	1923.81	M	0.0183333	1103.74	NA	-0.652662	1349.43	NA	-0.0358333	2048.52	NA	-0.581799	1665.59	NA	0.918333	5611.46	F	-0.405	1930.31	M	0.0658333	1026.18	F	-0.239167	2110.12	M	-0.0933333	6277.08	M	0.883333
	-0.528333	613.444	NA	0.0366667	1147.43	M	0.8175	1220.31	M	-0.14	974.072	F	0.0258333	1427.9	NA	-0.07	1552.26	NA	-0.259167	1670.31	F	-0.244167	1304.55	NA	-0.1	1465.36	NA	-0.199167	2213.11	NA	-0.368333	1510.24	NA	0.785833	3071.14	F	-0.361667	1473.93	F	0.0658333	530.983	M	0.0525	2275.65	M	0.0325	6987	F	0.980833
	-0.263333	613.444	NA	-0.259167	1234.06	M	0.788333	990.483	M	-0.1	974.072	F	-0.01	1203.05	NA	0.0183333	1145.56	NA	-0.421667	1543.57	F	-0.00583333	1103.74	NA	0.4325	1349.43	NA	-0.0358333	2213.11	NA	-0.518333	1665.59	NA	0.980833	3071.14	M	-0.348333	1778.18	M	0.0658333	511.938	M	0.025	1898.87	M	-0.0908333	4848.99	F	0.2475
	-0.535	700.199	NA	-0.00583333	1147.43	M	-0.1	727.15	M	-0.1	805.768	F	-0.01	1331.11	NA	-0.161667	1328.06	NA	-0.405	1416.82	F	-0.07	1457.76	NA	-0.535	1233.49	NA	-0.114167	1883.94	NA	-0.518333	1820.94	NA	0.645833	2075.22	M	-0.0908333	1778.18	M	-0.1	787.777	M	-0.0233333	1898.87	M	0.0525	6090.43	M	0.0233333
	-0.205833	700.199	NA	-0.2525	974.171	M	-0.2525	1056.32	M	-0.259167	1058.22	M	-0.01	1136.87	NA	0.0258333	1552.26	NA	-0.610622	1416.82	F	-0.244167	1304.55	NA	0.0233333	1349.43	NA	-0.199167	2048.52	NA	-0.656667	1820.94	NA	0.645833	2211.16	M	-0.348333	1626.05	F	0.0658333	707.726	F	-0.1	1990.34	M	-0.640029	6277.08	F	-0.0225
	-0.555833	700.199	NA	-0.2525	1060.8	M	-0.2525	990.483	M	-0.259167	1142.37	M	0.0366667	1210.6	NA	-0.01	1552.26	NA	-0.652662	1543.57	F	0.663333	1103.74	NA	-0.108333	1349.43	NA	0.03	2213.11	NA	-0.5225	1665.59	NA	0.788333	2028.81	M	-0.543333	1169.67	F	0.0658333	691.421	F	-0.1425	757.674	M	-0.636414	5253.16	F	0.1325
	-0.555833	700.199	NA	-0.180833	1060.8	M	-0.2525	792.983	M	-0.543333	1226.53	M	-0.0916667	1136.87	NA	-0.0916667	1328.06	NA	-0.645859	1670.31	F	0.0233333	1304.55	NA	-0.263333	1581.3	NA	-0.199167	2213.11	NA	-0.259167	1820.94	NA	0.918333	27462.3	F	-0.619167	1473.93	F	0.0658333	738.719	M	-0.0225	2110.12	F	-0.615042	6984.97	M	-0.0933333
	-0.3625	613.444	NA	0.0283333	1060.8	M	-0.1	924.65	F	-0.361667	721.617	M	-0.225	1331.11	NA	-0.0916667	1328.06	NA	-0.361667	1797.06	F	-0.161667	1221.75	NA	-0.263333	1349.43	NA	-0.120833	1883.94	NA	-0.259167	1354.88	NA	0.785833	2533.44	F	-0.291667	1778.18	F	0.0658333	660.429	F	0.0816667	2110.12	F	-0.652662	6669.33	F	0.773333
	-0.439167	700.199	NA	-0.2525	1147.43	M	-0.375833	792.983	M	-0.120833	1226.53	M	-0.1	1063.14	NA	-0.00583333	1552.26	NA	-0.636414	1797.06	F	0.833333	1521.67	NA	-0.0358333	1233.49	NA	-0.1	2669.78	NA	-0.601667	1665.59	NA	0.645833	1939.28	F	-0.0908333	1930.31	F	0.0658333	840.394	M	0.663333	2042.15	M	-0.640029	6277.08	F	-0.1
	-0.405	700.199	NA	-0.2375	974.171	M	-0.640029	990.483	M	-0.173333	1058.22	M	-0.274167	1331.11	NA	-0.1075	1236.81	NA	-0.610622	1543.57	F	-0.291667	1457.76	NA	-0.0933333	1581.3	NA	-0.35	2213.11	NA	-0.601667	1665.59	NA	0.645833	3510.43	M	-0.348333	1473.93	F	0.0658333	559.55	F	0.785833	1933.48	M	-0.640029	6009.17	F	-0.420833
	-0.2475	843.15	NA	-0.2525	1147.43	F	-0.461667	661.317	M	-0.3525	1058.22	M	-0.1375	1210.6	NA	-0.679442	1054.31	NA	-0.615042	1416.82	F	-0.543333	1339.75	NA	-0.120833	1349.43	NA	-0.0933333	1883.94	NA	-0.601667	1820.94	NA	0.854167	2777.46	M	-0.420833	1778.18	F	-0.114167	830.871	M	0.918333	2155.86	M	-0.584139	6358.34	F	-0.2475
	-0.065	786.954	NA	-0.2525	974.171	F	-0.3625	924.65	M	-0.3525	1058.22	M	-0.346667	1136.87	NA	-0.760596	1236.81	NA	-0.318333	1670.31	M	-0.619167	1457.76	NA	-0.120833	1233.49	NA	-0.439167	1554.77	NA	-0.601667	1665.59	NA	0.6725	12020.1	M	-0.0908333	1778.18	M	-0.615042	660.91	M	0.788333	1833.52	M	-0.645859	5486	F	-0.348333
	-0.239167	700.199	NA	-0.180833	1234.06	F	-0.3625	661.317	M	0.0233333	974.072	M	-0.1425	1264.93	NA	-0.76511	1236.81	NA	-0.615042	1923.81	M	-0.146667	1221.75	NA	-0.120833	1581.3	NA	-0.225	1719.35	NA	-0.619167	1665.59	NA	0.0733333	2719.29	M	-0.361667	1626.05	M	-0.615042	928.855	M	0.788333	2110.12	M	-0.645859	6358.34	F	-0.0933333
	-0.0966667	700.199	NA	-0.2525	1234.06	M	-0.361667	990.483	M	0.0233333	1058.22	F	-0.259167	1443.45	NA	0.0258333	1328.06	NA	-0.610622	1923.81	M	-0.420833	1339.75	NA	-0.1	1349.43	NA	-0.0966667	1554.77	NA	-0.619167	1665.59	NA	-0.161667	3255.67	M	-0.730833	1473.93	M	-0.766276	1094.95	M	0.8175	1117.36	F	-0.263333	6626.25	M	-0.420833
	-0.35	700.199	NA	0.0716667	1512.19	M	-0.461667	990.483	M	0.218333	1142.37	M	-0.763077	1492.27	NA	0.03	1328.06	NA	-0.610622	1797.06	M	-0.361667	1339.75	NA	-0.120833	1465.36	NA	-0.2475	1883.94	NA	-0.528333	1820.94	NA	0.015	2777.46	M	-0.405	1778.18	M	-0.291667	795.854	M	0.8175	2155.86	M	-0.348333	6358.34	M	-0.543333
	-0.439167	700.199	NA	-0.114167	974.171	M	-0.361667	1056.32	M	-0.361667	1142.37	M	-0.259167	1443.45	NA	0.4325	1800.54	NA	-0.0933333	1797.06	M	-0.3625	1221.75	NA	-0.0358333	1465.36	NA	-0.0933333	1719.35	NA	-0.461667	1510.24	NA	0.4325	2811.02	M	-0.730833	1626.05	M	-0.615042	958.855	M	0.883333	2110.12	F	-0.657413	8008.9	F	-0.421667
	-0.0966667	700.199	NA	-0.108333	714.286	M	-0.555833	990.483	M	-0.205833	889.92	M	-0.274167	1443.45	NA	0.0258333	1800.54	NA	-0.1	2390.79	M	-0.439167	1221.75	NA	0.0366667	1581.3	NA	-0.543333	2048.52	NA	-0.461667	1820.94	NA	-0.0766667	1892.87	M	-0.461667	1778.18	M	-0.291667	809.883	M	0.883333	2275.65	M	0.0716667	6358.34	F	-0.543333
	0.0658333	700.199	NA	-0.323333	1147.43	M	-0.0966667	990.483	M	-0.263333	1350.93	M	-0.682817	989.411	NA	0.0366667	1236.81	NA	-0.1	2177.3	M	-0.539167	1221.75	NA	0.0366667	1233.49	NA	-0.528333	1883.94	NA	-0.3375	1820.94	NA	0.508333	2545.2	M	-0.274167	1321.8	M	-0.581799	654.46	F	0.980833	1757.06	F	-0.239167	5741.25	M	-0.645859
	-0.2475	613.444	NA	-0.355833	1375.7	M	-0.461667	990.483	M	-0.35	1058.22	M	-0.375833	1129.33	NA	0.218333	1419.31	NA	0.0283333	1670.31	M	-0.3625	1103.74	NA	0.0366667	1581.3	NA	-0.108333	2048.52	NA	-0.3375	1510.24	NA	0.566667	17396.1	M	-0.0933333	1930.31	F	-0.291667	588.933	M	0.980833	1985.98	F	-0.239167	6669.33	M	-0.640029
	-0.259167	613.444	NA	-0.108333	1147.43	M	-0.348333	727.15	M	-0.421667	974.072	M	-0.375833	1063.14	NA	0.869167	1552.26	NA	-0.1	2177.3	M	-0.146667	1103.74	NA	0.2475	1349.43	NA	-0.4	2048.52	NA	-0.3375	1820.94	NA	-0.07	2777.46	F	-0.274167	1473.93	F	-0.766276	691.421	M	0.980833	2321.38	M	-0.6725	6894.17	M	-0.205833
	-0.239167	276.979	NA	-0.274167	974.171	M	-0.619167	858.817	M	-0.291667	1226.53	M	-0.405	1421.38	NA	0.918333	1552.26	NA	-0.0933333	2304.04	M	-0.539167	1339.75	NA	-0.0933333	1581.3	NA	-0.528333	2048.52	NA	-0.375833	1820.94	NA	-0.0916667	3037.58	M	-0.065	1473.93	M	0.0441667	729.196	M	0.980833	2111.73	F	-0.645859	6626.25	F	-0.0766667
	-0.259167	526.69	NA	-0.355833	1147.43	M	-0.346667	727.15	M	-0.35	889.92	M	-0.685124	1136.87	NA	0.645833	1419.31	NA	-0.461667	1923.81	M	-0.539167	1103.74	NA	-0.543333	1349.43	NA	-0.239167	1883.94	NA	-0.3375	1820.94	NA	0.0258333	2164.76	M	-0.274167	1930.31	F	-0.0916667	1026.18	F	0.980833	2222.35	F	-0.645859	8207.94	F	-0.205833
	-0.528333	526.69	NA	0.0283333	974.171	M	-0.199167	661.317	M	-0.421667	1142.37	M	-0.685124	1063.14	NA	-0.617333	1054.31	NA	-0.1075	1797.06	F	-0.539167	1339.75	NA	-0.180833	1465.36	NA	-0.14	1883.94	NA	-0.239167	1820.94	NA	-0.0583333	2447.41	M	-0.361667	1626.05	F	0.015	1196.14	F	1.24	1944.6	M	-0.645859	6626.25	F	-0.163333
	-0.421667	295.026	NA	0.0716667	1136.24	F	-0.146667	661.317	M	-0.3525	1368.6	M	-0.405	1443.42	NA	-0.259167	1328.06	NA	-0.163333	1670.31	F	-0.528333	1221.75	NA	-0.421667	1581.3	NA	-0.1075	2213.11	NA	-0.239167	1665.59	NA	0.0183333	2498.79	M	-0.581799	1169.67	F	-0.259167	511.938	M	1.24	2110.12	F	-0.615042	6626.25	F	-0.35
	-0.274167	613.444	NA	-0.1	1147.43	M	-0.619167	990.483	F	-0.619167	889.92	M	0.218333	1136.87	NA	-0.694715	1145.56	NA	-0.1	1543.57	F	-0.180833	1457.76	NA	-0.421667	1465.36	NA	-0.368333	2377.69	NA	-0.3375	1976.3	NA	-0.0916667	2459.17	F	-0.180833	1778.18	F	-0.259167	767.601	M	1.24	2133.62	M	-0.318333	8848.95	F	-0.323333
	-0.146667	700.199	NA	-0.0933333	1468.06	M	-0.146667	990.483	M	-0.619167	889.92	M	0.0716667	1203.05	NA	-0.361667	1054.31	NA	-0.146667	1543.57	F	-0.3525	1221.75	NA	-0.108333	1349.43	NA	-0.180833	1883.94	NA	-0.239167	1976.3	NA	-0.00583333	2719.29	M	-0.199167	1626.05	F	-0.405	1196.14	M	1.24	2412.05	F	-0.07	6937.24	M	-0.318333
	-0.421667	526.69	NA	-0.259167	1468.06	M	-0.461667	990.483	M	-0.619167	805.768	M	-0.0358333	1331.11	NA	-0.259167	1639.84	NA	-0.1	2050.55	F	-0.439167	1339.75	NA	-0.555833	1233.49	NA	-0.0908333	1883.94	NA	-0.4	1665.59	NA	0.0525	3071.14	M	-0.291667	1626.05	F	-0.180833	805.376	M	1.24	2155.86	M	-0.199167	6358.34	F	-0.263333
	-0.274167	613.444	NA	-0.683862	1060.8	M	-0.2475	1056.32	M	-0.619167	974.072	M	0.0233333	989.411	NA	-0.205833	1054.31	NA	-0.2525	2177.3	F	-0.205833	1339.75	NA	-0.263333	1465.36	NA	-0.461667	2048.52	NA	-0.323333	1665.59	NA	-0.146667	1892.87	M	-0.0916667	1626.05	F	-0.180833	606.847	M	1.24	3407.13	M	-0.108333	7252.89	M	-0.535
	-0.146667	786.954	NA	-0.259167	1147.43	M	-0.3525	727.15	M	-0.323333	889.92	F	0.196667	1136.87	NA	-0.740901	1236.81	NA	-0.1	1797.06	M	-0.146667	1221.75	NA	-0.615042	1233.49	NA	-0.0908333	1390.18	NA	-0.323333	1820.94	NA	0.1325	1892.87	F	-0.0916667	1778.18	F	-0.361667	878.169	M	1.24	2042.15	M	-0.108333	6626.25	F	-0.274167
	-0.421667	526.69	NA	0.0283333	974.171	M	-0.555833	924.65	M	-0.120833	889.92	M	0.0233333	1210.6	NA	-0.615042	1145.56	NA	-0.1	1670.31	M	-0.163333	1221.75	NA	-0.543333	1465.36	NA	-0.291667	1883.94	NA	-0.323333	1665.59	NA	-0.420833	2164.76	M	0.0525	1473.93	M	-0.225	776.809	M	0.788333	2099	M	-0.581799	8332.23	F	-0.346667
	-0.3525	613.444	NA	-0.259167	1234.06	M	-0.2475	990.483	M	0.788333	1058.22	M	0.788333	1264.93	NA	-0.615042	1236.81	NA	-0.587832	2050.55	M	-0.263333	1221.75	NA	-0.405	1349.43	NA	-0.120833	2213.11	NA	-0.163333	1510.24	NA	-0.239167	2028.81	M	-0.35	1626.05	M	-0.180833	806.507	M	-0.782586	835.396	F	-0.199167	5886.18	M	-0.2525
	-0.0966667	526.69	NA	-0.205833	1289.07	M	-0.2475	924.65	M	0.788333	1142.37	M	0.8175	1309.04	NA	-0.615042	1054.31	NA	-0.146667	2430.79	M	-0.146667	1339.75	NA	-0.274167	1465.36	NA	-0.35	2048.52	NA	-0.163333	1820.94	NA	-0.239167	2164.76	M	-0.0916667	1778.18	M	-0.180833	559.55	F	-0.76224	991.173	F	-0.543333	8699.67	M	-0.680864
	-0.239167	613.444	NA	-0.259167	1763.99	M	-0.743481	1056.32	M	0.854167	889.92	M	0.854167	1331.11	NA	-0.259167	1328.06	NA	-0.146667	2304.04	M	-0.3625	1339.75	NA	-0.421667	1349.43	NA	-0.291667	1554.77	NA	-0.146667	1354.88	NA	-0.318333	2397.02	M	-0.35	1778.18	M	-0.180833	729.196	M	-0.161667	1034.28	M	-0.2525	6300.65	F	-0.640029
	-0.3525	526.69	NA	-0.199167	1060.8	M	-0.323333	792.983	M	0.773333	1142.37	M	0.854167	1443.45	NA	-0.680864	1054.31	NA	-0.535	2169.46	M	-0.199167	1339.75	NA	-0.163333	1233.49	NA	-0.0908333	1883.94	NA	-0.146667	1510.24	NA	-0.3625	1756.93	M	-0.065	1930.31	F	-0.535	511.938	M	-0.3525	1199.8	M	-0.1075	7061.71	M	-0.0358333
	-0.244167	613.444	NA	-0.405	1234.06	M	-0.461667	792.983	M	0.918333	974.072	M	0.854167	1242.86	NA	-0.421667	1236.81	NA	-0.581563	1797.06	M	-0.539167	1103.74	NA	-0.348333	1465.36	NA	-0.518333	1883.94	NA	-0.3525	1665.59	NA	-0.2525	2028.81	M	0.34	1930.31	F	-0.180833	521.46	M	-0.535	1833.52	M	0.0283333	8600.14	M	0.0283333
	-0.263333	526.69	NA	-0.733272	974.171	M	-0.461667	792.983	M	0.77	1142.37	M	0.773333	1571.48	NA	-0.205833	1145.56	NA	-0.581563	1543.57	F	-0.461667	1103.74	NA	-0.543333	1233.49	NA	-0.2525	1554.77	NA	-0.3525	1665.59	NA	-0.3375	1756.93	M	-0.35	1778.18	F	0.918333	552.289	M	-0.539167	1820.46	M	-0.2525	6937.24	M	-0.2525
	-0.535	700.199	NA	-0.3625	887.543	F	-0.3625	1056.32	M	1.24	1310.68	F	0.773333	1264.93	NA	-0.259167	1328.06	NA	-0.6725	1543.57	F	-0.35	1339.75	NA	-0.405	1117.56	NA	-0.619167	1883.94	NA	-0.146667	1665.59	NA	-0.730833	1756.93	M	-0.065	1321.8	F	0.918333	779.07	M	-0.0233333	1023.16	M	-0.1075	6009.17	F	-0.259167
	-0.0966667	786.954	NA	-0.3625	800.914	F	-0.461667	1056.32	M	0.788333	1226.53	M	0.8175	1571.48	NA	-0.163333	1328.06	NA	-0.539167	1923.81	F	-0.461667	1221.75	NA	-0.3625	1581.3	NA	-0.601667	1883.94	NA	-0.420833	1820.94	NA	-0.539167	1892.87	M	0.854167	1473.93	F	0.785833	511.938	F	-0.0233333	2321.38	M	-0.180833	6544.99	F	-0.439167
	-0.180833	613.444	NA	-0.348333	1404.34	F	-0.619167	858.817	F	0.8175	1142.37	M	0.8175	1571.48	NA	-0.205833	1772.78	NA	-0.35	1797.06	F	-0.539167	1221.75	NA	-0.3625	1117.56	NA	-0.361667	1719.35	NA	-0.420833	1665.59	NA	-0.323333	1756.93	M	0.218333	1778.18	F	0.785833	995.513	F	-0.0233333	1245.54	M	-0.291667	6009.17	F	-0.225
	-0.239167	700.199	NA	-0.3625	974.171	F	0.0258333	990.483	M	1.24	974.072	M	0.8175	1242.86	NA	-0.199167	1236.81	NA	-0.35	1543.57	F	-0.0916667	1221.75	NA	-0.421667	1117.56	NA	-0.601667	1883.94	NA	-0.420833	1820.94	NA	0.508333	2028.81	F	-0.0358333	1778.18	M	0.785833	1064.42	M	-0.757469	868.755	M	-0.2525	7093.21	F	-0.2525
	-0.0966667	526.69	NA	-0.405	769.298	F	-0.3625	1056.32	F	0.788333	974.072	M	0.8175	1169.13	NA	-0.674834	1236.81	NA	-0.180833	2123.78	M	-0.3525	1103.74	NA	-0.3525	1465.36	NA	-0.535	1390.18	NA	-0.420833	1354.88	NA	-0.2475	879.256	M	-0.244167	1778.18	M	0.645833	1256.8	M	-0.361667	868.755	M	-0.180833	6669.33	F	-0.259167
	-0.14	526.69	NA	-0.535	800.914	F	-0.1	1171.31	M	0.788333	1310.68	F	0.8175	1242.86	NA	-0.00583333	871.811	NA	-0.07	3101.45	M	-0.421667	1221.75	NA	-0.146667	1465.36	NA	-0.0966667	1883.94	NA	-0.539167	1665.59	NA	-0.163333	1756.93	M	-0.173333	1778.18	M	0.645833	1133.04	F	-0.0233333	1844.64	M	-0.2525	8244.25	F	-0.14
	-0.263333	526.69	NA	-0.3375	714.286	F	-0.461667	924.65	F	1.24	1058.22	F	0.883333	1838.79	NA	-0.674834	1236.81	NA	-0.239167	2050.55	F	-0.539167	1339.75	NA	-0.35	1465.36	NA	-0.259167	1883.94	NA	-0.539167	1820.94	NA	-0.173333	2028.81	M	-0.439167	1930.31	M	0.645833	579.726	M	-0.0916667	1034.28	M	-0.2525	8600.14	F	-0.539167
	-0.355833	526.69	NA	-0.581799	974.171	F	-0.461667	990.483	F	0.6725	1142.37	M	0.883333	1169.13	NA	-0.615042	1236.81	NA	0.0441667	1416.82	F	-0.3625	1221.75	NA	-0.421667	1465.36	NA	-0.535	1883.94	NA	-0.539167	1510.24	NA	-0.146667	1620.99	M	-0.439167	1473.93	F	0.645833	1134.17	M	-0.0233333	836.084	M	-0.2525	7609.93	F	-0.539167
	-0.355833	526.69	NA	-0.543333	714.286	F	-0.2475	1056.32	F	1.24	1142.37	M	0.980833	1331.11	NA	-0.694715	1328.06	NA	-0.14	1543.57	F	-0.439167	985.732	NA	-0.421667	1349.43	NA	0.566667	1554.77	NA	-0.539167	1665.59	NA	-0.619167	2164.76	M	-0.619167	1778.18	M	0.645833	730.642	M	-0.108333	1944.6	M	-0.146667	8244.25	M	-0.535
	-0.539167	526.69	NA	-0.543333	714.286	F	0.0183333	1122.15	F	1.24	974.072	F	0.980833	1571.48	NA	-0.640029	1397.51	NA	0.025	1670.31	F	-0.065	1221.75	NA	-0.405	1349.43	NA	-0.35	1883.94	NA	-0.361667	1510.24	NA	-0.420833	1892.87	M	-0.263333	1626.05	F	0.645833	899.157	M	-0.539167	1933.48	M	-0.439167	8780.08	M	-0.239167
	-0.318333	526.69	NA	-0.323333	974.171	M	-0.610622	727.15	M	0.883333	889.92	M	0.980833	1242.86	NA	-0.180833	780.562	NA	0.0816667	1670.31	M	-0.2525	1339.75	NA	-0.601667	1349.43	NA	-0.259167	1719.35	NA	-0.361667	1665.59	NA	-0.274167	2028.81	M	-0.439167	1778.18	M	0.773333	660.91	F	-0.0233333	2155.86	M	-0.2525	8848.95	F	-0.114167
	0.773333	833.868	NA	-0.581799	1443.37	M	0.0366667	858.817	M	0.883333	1226.53	M	0.508333	1668.27	NA	-0.291667	871.811	NA	-0.421667	1797.06	M	0.566667	1103.74	NA	-0.2475	1349.43	NA	-0.225	1883.94	NA	-0.539167	1665.59	NA	-0.601667	2028.81	M	-0.274167	1473.93	F	0.788333	511.938	F	-0.108333	1080.01	M	-0.4	8581.03	M	-0.535
	0.980833	259.867	NA	-0.2525	1289.07	M	-0.348333	924.65	F	0.773333	1058.22	F	0.0233333	1331.11	NA	-0.205833	598.063	NA	-0.5225	1923.81	M	-0.0916667	1221.75	NA	-0.163333	1349.43	NA	-0.225	1883.94	NA	-0.539167	1665.59	NA	-0.259167	2028.81	M	-0.348333	1778.18	M	0.788333	1185.64	M	-0.539167	1898.87	M	-0.346667	8898.71	F	-0.146667
	-0.259167	613.444	NA	-0.205833	887.543	F	-0.555833	990.483	M	0.788333	1142.37	M	0.4325	1443.45	NA	-0.291667	689.312	NA	-0.146667	1670.31	M	-0.361667	1103.74	NA	-0.173333	1233.49	NA	-0.225	2213.11	NA	-0.361667	1510.24	NA	-0.439167	1892.87	M	-0.263333	1778.18	M	0.788333	511.938	F	-0.0233333	2155.86	M	-0.108333	8749.43	F	-0.1
	-0.35	526.69	NA	-0.274167	800.914	F	0.8175	1171.31	F	-0.368333	1142.37	M	-0.163333	1443.45	NA	-0.180833	963.061	NA	0.0283333	1543.57	M	-0.146667	1221.75	NA	-0.421667	1581.3	NA	-0.0358333	1719.35	NA	-0.539167	1665.59	NA	-0.601667	2028.81	M	-0.35	1473.93	M	0.918333	681.899	F	-0.0233333	2702.11	M	-0.14	8699.67	M	-0.656667
	-0.259167	526.69	NA	-0.0908333	887.543	F	0.8175	792.983	F	-0.543333	974.072	M	-0.199167	1331.11	NA	-0.205833	689.312	NA	-0.00583333	1797.06	M	-0.146667	1103.74	NA	-0.535	1233.49	NA	-0.225	2048.52	NA	-0.539167	1510.24	NA	-0.0933333	1485.04	M	-0.1	1778.18	M	0.785833	679.955	F	0.7825	1034.28	M	-0.114167	8381.99	F	-0.239167
	-0.543333	613.444	NA	-0.2375	800.914	F	0.8175	990.483	M	-0.405	1142.37	M	-0.405	915.683	NA	-0.3625	1236.81	NA	-0.420833	1923.81	F	-0.461667	1221.75	NA	-0.2475	1465.36	NA	-0.225	2213.11	NA	-0.361667	1820.94	NA	-0.263333	1485.04	M	-0.173333	1930.31	F	0.785833	896.732	M	0.788333	1234.42	M	0.0283333	8699.67	M	0.0441667
	-0.35	700.199	NA	-0.346667	800.914	F	-0.539167	858.817	M	-0.355833	889.92	M	-0.163333	1063.14	NA	0.0525	1236.81	NA	-0.539167	1670.31	M	-0.601667	1221.75	NA	-0.421667	1581.3	NA	0.0716667	1719.35	NA	-0.361667	1820.94	NA	-0.173333	1892.87	M	-0.439167	1626.05	F	0.785833	769.863	F	0.566667	1833.52	M	-0.323333	8799.19	M	-0.0933333
	-0.35	508.643	NA	-0.1425	714.286	M	-0.646803	924.65	F	-0.355833	1058.22	M	-0.683862	1063.14	NA	-0.35	963.061	NA	-0.361667	2050.55	M	0.0525	1221.75	NA	0.869167	1581.3	NA	-0.07	2377.69	NA	-0.361667	1665.59	NA	-0.291667	1756.93	M	-0.439167	1626.05	F	0.785833	464.64	M	0.77	2110.12	M	-0.543333	6009.17	M	-0.14
	-0.35	873.709	NA	-0.0766667	1381.43	M	-0.361667	924.65	M	-0.645859	1142.37	M	-0.439167	1443.45	NA	0.0525	963.061	NA	-0.3525	2177.3	M	-0.146667	1221.75	NA	-0.421667	1117.56	NA	-0.543333	2213.11	NA	-0.361667	1820.94	NA	-0.065	1756.93	M	-0.439167	1473.93	M	0.785833	976.468	M	-0.757469	777.279	F	-0.0583333	7622.35	F	-0.173333
	-0.35	613.444	NA	-0.0908333	1446.88	M	-0.346667	858.817	M	-0.539167	1363.55	M	-0.683862	1242.86	NA	-0.173333	1718.8	NA	-0.1375	1670.31	M	-0.0916667	1339.75	NA	-0.421667	1581.3	NA	-0.543333	2048.52	NA	-0.361667	1665.59	NA	-0.3525	2028.81	M	-0.421667	1778.18	M	0.785833	757.764	M	-0.146667	1898.87	M	-0.1	5741.25	M	-0.0933333
	-0.35	263.345	NA	-0.239167	1168.6	M	-0.3525	1056.32	M	-0.581563	805.768	M	-0.405	1242.86	NA	0.0525	1419.31	NA	-0.263333	1543.57	M	-0.0933333	1339.75	NA	0.543333	1697.24	NA	0.766667	1554.77	NA	-0.361667	1820.94	NA	-0.173333	1485.04	M	-0.439167	1778.18	F	-0.76224	1120.77	F	-0.35	2110.12	F	0.0283333	7473.07	F	-0.0933333
	-0.35	613.444	NA	-0.346667	887.543	F	-0.539167	924.65	M	-0.543333	553.313	M	-0.439167	1242.86	NA	-0.274167	1225.8	NA	0.0183333	1416.82	M	-0.439167	1103.74	NA	-0.274167	1581.3	NA	-0.760596	2048.52	NA	-0.361667	1665.59	NA	-0.163333	2028.81	M	-0.439167	1626.05	M	-0.76224	808.92	F	-0.01	2099	M	-0.1	6626.25	F	-0.291667
	-0.35	508.643	NA	-0.0766667	1234.06	M	-0.239167	792.983	M	-0.539167	974.072	M	-0.405	1331.11	NA	-0.173333	1580.01	NA	0.0258333	1670.31	M	-0.146667	1339.75	NA	0.0233333	1465.36	NA	-0.76224	1719.35	NA	-0.2475	1665.59	NA	-0.274167	2028.81	M	-0.439167	1778.18	F	0.0716667	1088.31	F	-0.555833	1923.05	M	-0.1	6277.08	F	-0.3625
	-0.35	526.69	NA	-0.0966667	1060.8	M	-0.375833	990.483	M	-0.584139	805.768	M	-0.318333	1443.45	NA	-0.733272	1447.06	NA	-0.0966667	1797.06	F	-0.539167	1457.76	NA	0.0816667	1581.3	NA	-0.39	2048.52	NA	-0.543333	1820.94	NA	-0.291667	1892.87	M	-0.421667	1930.31	F	-0.114167	946.606	M	-0.225	2088.57	M	-0.1	6626.25	M	-0.065
	-0.35	436.457	NA	-0.2375	1381.43	M	-0.375833	1105.47	M	-0.543333	1142.37	M	-0.405	1136.87	NA	-0.173333	963.061	NA	-0.346667	1543.57	F	-0.3375	1103.74	NA	-0.2475	1465.36	NA	-0.259167	2048.52	NA	-0.405	1510.24	NA	-0.405	2300.7	M	-0.065	1321.8	M	0.025	708.207	M	-0.461667	2042.83	M	-0.00583333	7311.36	F	-0.405
	-0.35	526.69	NA	-0.1075	1147.43	M	-0.420833	924.65	M	-0.543333	1226.53	M	-0.439167	1443.45	NA	-0.173333	1054.31	NA	-0.543333	1290.08	F	-0.3625	1457.76	NA	-0.2475	1233.49	NA	-0.535	1883.94	NA	-0.543333	1820.94	NA	-0.615042	2164.76	M	-0.439167	1778.18	F	0.0283333	729.511	F	-0.601667	2275.65	M	-0.1	5741.25	M	-0.35
	-0.35	613.444	NA	-0.180833	887.543	M	0.766667	858.817	M	-0.361667	805.768	M	-0.405	1264.93	NA	-0.0766667	1328.06	NA	-0.346667	1543.57	M	0.918333	1457.76	NA	-0.539167	1349.43	NA	-0.535	2213.11	NA	-0.543333	1976.3	NA	-0.205833	2164.76	M	-0.361667	1778.18	F	0.0233333	1095.26	F	-0.461667	1787.78	M	-0.681089	5637.38	M	-0.00583333
	-0.35	526.69	NA	-0.1425	1060.8	M	0.785833	924.65	M	-0.543333	805.768	F	-0.584139	1264.93	NA	-0.173333	1145.56	NA	0.980833	2430.79	M	-0.180833	1221.75	NA	-0.2475	1349.43	NA	-0.3625	1719.35	NA	-0.543333	1510.24	NA	-0.405	2028.81	F	-0.263333	1626.05	F	-0.0425	925.3	F	-0.555833	1876.63	M	0.0525	6009.17	M	-0.6725
	-0.35	526.69	NA	-0.259167	1147.43	M	0.883333	924.65	F	-0.146667	1058.22	F	-0.405	1136.87	NA	-0.770206	1580.01	NA	0.883333	2422.95	F	-0.361667	1103.74	NA	-0.421667	1349.43	NA	-0.291667	1719.35	NA	-0.405	1820.94	NA	-0.205833	2164.76	F	-0.263333	1473.93	F	0.0283333	606.847	F	-0.163333	1855.07	M	-0.421667	6987	M	-0.1
	0.0816667	700.199	NA	0.0366667	1234.06	M	0.788333	858.817	M	-0.361667	974.072	F	-0.518333	1242.86	NA	-0.0358333	1054.31	NA	0.980833	1923.81	M	-0.180833	1221.75	NA	-0.421667	1465.36	NA	0.883333	1883.94	NA	-0.543333	1820.94	NA	-0.348333	2164.76	F	-0.439167	1626.05	F	0.0658333	884.633	F	-0.0933333	1887.75	M	-0.421667	6277.08	M	-0.00583333
	-0.225	526.69	NA	-0.274167	974.171	M	0.6725	1088.61	M	-0.361667	553.313	F	-0.259167	1242.86	NA	-0.0358333	1328.06	NA	0.766667	2430.79	M	-0.461667	1103.74	NA	-0.539167	1233.49	NA	0.883333	1883.94	NA	-0.543333	1976.3	NA	-0.348333	2028.81	F	-0.439167	1626.05	M	0.0325	1085.74	F	-0.5225	1034.28	F	0.8175	6650.22	F	-0.0233333
	0.218333	526.69	NA	-0.774825	800.914	M	0.645833	924.65	M	-0.539167	1058.22	F	-0.439167	1309.04	NA	-0.161667	963.061	NA	-0.1	1923.81	M	-0.3375	1103.74	NA	-0.361667	1349.43	NA	-0.1	2213.11	NA	-0.543333	1820.94	NA	-0.239167	1756.93	M	-0.355833	1930.31	M	-0.1	702.075	M	-0.555833	1853.13	F	-0.420833	6009.17	M	-0.3525
	-0.0425	490.596	NA	-0.766276	800.914	M	0.918333	990.483	F	-0.581563	974.072	F	-0.405	1443.45	NA	-0.683862	1660.24	NA	-0.1	1543.57	F	-0.263333	1221.75	NA	-0.421667	1349.43	NA	0.7825	2213.11	NA	-0.543333	1510.24	NA	-0.35	1892.87	M	-0.180833	1626.05	M	-0.07	729.196	M	-0.5225	988.538	F	-0.421667	6358.34	F	-0.421667
	-0.1	526.69	NA	-0.00583333	1147.43	M	1.24	924.65	M	-0.361667	974.072	F	-0.405	1242.86	NA	-0.205833	1970.09	NA	-0.740901	1670.31	M	-0.318333	1457.76	NA	-0.274167	1349.43	NA	-0.274167	2213.11	NA	-0.543333	1976.3	NA	-0.361667	2028.81	M	-0.405	1321.8	M	-0.07	511.938	M	0.785833	1866.19	M	-0.35	8257.7	M	-0.681089
	-0.1	526.69	NA	-0.1	1147.43	M	0.645833	990.483	M	-0.645859	889.92	F	-0.405	1309.04	NA	0.0325	1419.31	NA	-0.239167	1797.06	F	-0.35	1575.77	NA	-0.2475	1349.43	NA	-0.730833	1719.35	NA	-0.421667	1665.59	NA	0.2725	1892.87	M	-0.439167	1778.18	M	0.1325	729.196	M	-0.225	1866.19	M	-0.199167	6594.75	M	-0.740901
	0.0283333	472.55	NA	-0.1	1234.06	M	0.785833	990.483	M	-0.615042	805.768	F	0.0325	1571.48	NA	-0.405	1054.31	NA	0.03	1670.31	F	-0.2475	1339.75	NA	-0.601667	1465.36	NA	0.196667	2213.11	NA	-0.405	1665.59	NA	-0.2475	1892.87	F	-0.35	1626.05	M	-0.07	559.55	M	-0.120833	1877.31	M	-0.539167	6358.34	M	-0.619216
	-0.35	526.69	NA	-0.1	887.543	M	1.24	792.983	M	-0.146667	974.072	F	0.0325	1242.86	NA	-0.199167	1720.3	NA	-0.348333	1923.81	F	-0.3375	1103.74	NA	-0.361667	1465.36	NA	0.525	1883.94	NA	-0.405	1665.59	NA	-0.361667	2028.81	M	-0.205833	1930.31	M	0.0716667	796.984	M	-0.173333	2087.89	M	0.645833	6676.01	M	-0.348333
	0.525	613.444	NA	-0.3525	1147.43	M	0.883333	990.483	M	-0.615042	553.313	F	-0.683862	1331.11	NA	-0.199167	1236.81	NA	-0.348333	2050.55	F	-0.528333	1103.74	NA	-0.543333	1349.43	NA	-0.1	2213.11	NA	-0.421667	1665.59	NA	-0.225	2028.81	M	-0.461667	1778.18	M	-0.0766667	559.235	M	-0.120833	2020.59	M	-0.3525	6669.33	M	0.0716667
	-0.174167	490.596	NA	-0.14	1234.06	M	0.1325	1056.32	F	-0.543333	805.768	F	-0.259167	1063.14	NA	-0.0233333	1328.06	NA	-0.348333	1670.31	F	0.566667	1103.74	NA	-0.3525	1233.49	NA	-0.115	1554.77	NA	-0.405	1820.94	NA	0.383333	1892.87	M	-0.163333	1626.05	M	-0.1	738.719	M	-0.35	1933.48	M	-0.3525	6173.21	F	0.0716667
	0.015	436.457	NA	-0.1	1060.8	M	0.0258333	990.483	M	-0.543333	974.072	F	-0.683862	1491.42	NA	-0.439167	1772.78	NA	-0.348333	1870.28	F	-0.065	1221.75	NA	-0.274167	1349.43	NA	-0.368333	2048.52	NA	-0.405	1665.59	NA	-0.199167	1892.87	M	-0.601667	1626.05	M	-0.0583333	863.327	F	-0.610622	2099	M	0.980833	5905.29	F	0.0716667
	-0.0425	311.602	NA	-0.1	974.171	M	0.0733333	792.983	M	-0.615042	1058.22	F	-0.683862	1136.87	NA	-0.348333	1419.31	NA	-0.646803	1797.06	M	-0.35	1339.75	NA	-0.263333	1117.56	NA	-0.368333	2213.11	NA	-0.35	1665.59	NA	-0.3625	1485.04	F	-0.35	1778.18	M	0.196667	776.809	F	-0.35	2099	M	0.980833	6812.91	M	0.196667
	-0.774825	508.643	NA	-0.1	1234.06	M	0.0816667	1056.32	M	-0.539167	805.768	F	-0.0933333	1242.86	NA	-0.348333	1328.06	NA	-0.740901	1670.31	F	-0.584139	1221.75	NA	-0.405	1233.49	NA	-0.601667	2048.52	NA	-0.35	1820.94	NA	0.543333	2028.81	M	-0.3375	1473.93	M	0.4875	836.205	M	-0.0233333	1843.95	M	1.24	6277.08	M	-0.2525
	-0.35	526.69	NA	-0.3625	974.171	M	-0.0358333	924.65	F	-0.291667	1058.22	F	-0.1	1169.13	NA	-0.348333	1236.81	NA	-0.5225	1670.31	F	-0.535	1103.74	NA	-0.421667	1349.43	NA	-0.348333	2048.52	NA	-0.35	1665.59	NA	-0.619167	1892.87	M	-0.225	1778.18	M	-0.274167	559.235	M	0.0325	1844.64	M	0.869167	7354.44	M	-0.205833
	-0.1425	173.112	NA	-0.1	974.171	M	0.1325	858.817	M	-0.361667	1226.53	F	-0.2375	1331.11	NA	-0.543333	1145.56	NA	-0.259167	1543.57	F	-0.361667	1221.75	NA	-0.439167	1465.36	NA	-0.348333	1883.94	NA	-0.35	1820.94	NA	-0.2475	1485.04	M	-0.439167	1626.05	F	-0.1	559.235	M	-0.421667	2110.12	M	1.24	7479.75	M	-0.348333
	-0.1425	526.69	NA	-0.14	887.543	M	0.135	727.15	M	-0.610622	889.92	M	-0.2525	1264.93	NA	-0.543333	1145.56	NA	-0.346667	1543.57	F	-0.163333	1221.75	NA	-0.421667	1349.43	NA	-0.3625	1719.35	NA	-0.3625	1665.59	NA	-0.108333	1756.93	M	-0.2475	1321.8	F	-0.1	776.809	M	-0.0966667	868.755	F	0.980833	8533.3	M	-0.6725
	-0.1425	786.954	NA	-0.14	974.171	M	0.0816667	1073.18	M	-0.146667	1226.53	M	-0.1	1264.93	NA	-0.318333	1236.81	NA	-0.368333	1797.06	F	-0.361667	1221.75	NA	-0.421667	1465.36	NA	-0.35	2048.52	NA	-0.3625	1510.24	NA	-0.0908333	1620.99	M	-0.259167	1626.05	F	0.025	702.075	M	-0.259167	2031.71	M	-0.617333	6626.25	M	-0.318333
	-0.535	613.444	NA	0.0283333	1060.8	M	-0.01	1122.15	F	-0.6725	974.072	M	-0.1	1331.11	NA	-0.2525	1328.06	NA	-0.239167	1923.81	M	-0.361667	1103.74	NA	-0.361667	1349.43	NA	-0.3625	2377.69	NA	-0.35	1665.59	NA	-0.0766667	2028.81	F	-0.35	1321.8	F	0.0325	530.983	M	-0.348333	1923.05	M	-0.518333	6358.34	M	-0.259167
	0.0183333	526.69	NA	-0.14	1234.06	M	0.0366667	924.65	M	-0.1075	1142.37	M	-0.2525	1210.6	NA	0.0283333	1328.06	NA	-0.2525	1797.06	F	0.025	1457.76	NA	-0.2475	1697.24	NA	-0.405	2048.52	NA	-0.3625	1665.59	NA	-0.0766667	1756.93	F	-0.543333	1626.05	M	0.0291667	511.938	M	-0.205833	1855.07	M	-0.518333	6300.65	F	-0.439167
	-0.2375	700.199	NA	0.0183333	800.914	F	0.0816667	924.65	M	-0.581563	1058.22	M	-0.439167	915.683	NA	-0.2525	1580.01	NA	0.8175	1923.81	M	-0.35	1221.75	NA	-0.539167	1349.43	NA	0.218333	2213.11	NA	-0.35	1510.24	NA	-0.535	2028.81	F	-0.065	1626.05	F	0.0658333	588.933	M	-0.421667	1933.48	M	-0.518333	6358.34	F	-0.0908333
	-0.0916667	700.199	NA	0.0183333	800.914	M	-0.01	924.65	F	-0.6725	1226.53	M	-0.539167	1443.45	NA	-0.199167	1419.31	NA	0.773333	2050.55	F	-0.318333	1339.75	NA	-0.163333	1349.43	NA	0.218333	2213.11	NA	-0.35	1820.94	NA	-0.3625	1756.93	F	-0.3375	1778.18	F	0.0658333	511.938	M	-0.0766667	1866.19	M	-0.518333	6937.24	F	-0.0908333
	-0.0225	526.69	NA	0.015	1234.06	M	-0.2375	924.65	F	-0.1075	1226.53	M	-0.199167	1443.45	NA	-0.2525	1942.34	NA	0.8175	1923.81	M	-0.461667	1103.74	NA	-0.2475	1349.43	NA	0.218333	1719.35	NA	-0.346667	1665.59	NA	-0.239167	2164.76	F	-0.543333	1778.18	M	0.0658333	729.196	M	-0.00583333	2099	M	-0.239167	7473.07	M	-0.656667
	0.03	526.69	NA	0.0733333	1029.18	F	-0.0933333	990.483	F	-0.645859	974.072	F	-0.2375	1331.11	NA	-0.2525	598.063	NA	0.883333	1923.81	M	-0.35	1221.75	NA	-0.2475	1233.49	NA	0.645833	2048.52	NA	-0.3625	1510.24	NA	-0.259167	1892.87	F	-0.439167	1321.8	M	0.0658333	681.899	M	-0.619167	1866.19	M	-0.239167	6358.34	F	0.0183333
	-0.0225	526.69	NA	0.0258333	1234.06	M	-0.14	792.983	F	-0.146667	974.072	M	-0.2375	1136.87	NA				0.8175	1797.06	M	-0.263333	1221.75	NA	-0.0908333	1465.36	NA	0.7825	2730.33	NA	-0.346667	1510.24	NA	-0.543333	1892.87	F	-0.0908333	1930.31	M	-0.115	908.68	M	-0.619167	2064.39	M	-0.615042	6626.25	F	0.0183333
	-0.01	613.444	NA	-0.782586	887.543	M	-0.00583333	792.983	M	-0.555833	1058.22	M							-0.0583333	1670.31	F	-0.361667	1339.75	NA	-0.291667	1349.43	NA	0.663333	1883.94	NA	-0.348333	1665.59	NA	-0.239167	2164.76	F	-0.601667	1626.05	F	-0.0233333	1045.39	M	-0.619167	2275.65	M	-0.163333	6626.25	M	0.0183333
	-0.01	613.444	NA	-0.757106	714.286	M	-0.539167	1056.32	F	-0.01	974.072	M							0.0233333	1797.06	F	-0.543333	1103.74	NA	-0.180833	1349.43	NA	0.663333	1883.94	NA	-0.348333	1820.94	NA	-0.239167	1892.87	F	-0.518333	1778.18	F	-0.00583333	799.246	M	-0.3375	1787.78	M	-0.239167	5255.91	F	0.0183333
	-0.01	526.69	NA	-0.120833	887.543	M	-0.535	990.483	F	0.135	805.768	M							-0.726753	1670.31	F	-0.421667	1221.75	NA	-0.3375	1349.43	NA	0.563333	2565.75	NA	-0.348333	1820.94	NA	-0.348333	1892.87	F	-0.439167	1778.18	M	-0.1	511.938	M	1.24	1911.93	M	-0.180833	5293.09	M	0.0183333
	-0.1425	613.444	NA	-0.543333	1234.06	M	-0.1	1056.32	M	-0.1	889.92	M							-0.619167	1416.82	F	-0.601667	1457.76	NA	-0.180833	1581.3	NA	0.4325	2213.11	NA	-0.348333	1354.88	NA	0.77	2028.81	F	-0.355833	1778.18	M	-0.2525	700.944	M	0.980833	1944.6	M				0.0183333
	-0.01	526.69	NA	-0.543333	1147.43	M	-0.2475	924.65	M	-0.3525	889.92	M							-0.528333	1543.57	F	-0.535	1103.74	NA	0.0525	1465.36	NA	0.0716667	2048.52	NA	-0.348333	1820.94	NA	-0.239167	1892.87	F	-0.263333	1778.18	M	-0.120833	729.196	M	0.980833	1911.93	M				-0.0916667
	-0.0916667	526.69	NA	-0.346667	974.171	M	-0.535	924.65	M	-0.146667	1142.37	M										0.766667	1221.75	NA	-0.543333	1465.36	NA	-0.173333	1883.94	NA	-0.348333	1510.24	NA	-0.421667	2578.76	F	-0.375833	1778.18	F	-0.199167	975.022	M	0.883333	1911.93	M				-0.0916667
	0.0366667	526.69	NA	-0.539167	800.914	F	-0.610622	792.983	M	-0.1	1142.37	M										0.0816667	1339.75	NA	-0.323333	1233.49	NA	-0.244167	1883.94	NA	-0.348333	1665.59	NA	0.8175	2028.81	M	-0.2475	1626.05	F	-0.703418	729.196	M	0.773333	1933.48	M				-0.656667
	0.0733333	700.199	NA	-0.346667	800.914	F	-0.712126	858.817	M	-0.2525	974.072	M										0.0816667	1221.75	NA	-0.361667	1465.36	NA	-0.173333	2213.11	NA	-0.348333	1976.3	NA	-0.581563	2028.81	F	-0.205833	1778.18	F	-0.263333	681.899	M	0.773333	2066.33	M				-0.0916667
	-0.01	700.199	NA	0.4325	1375.7	F	-0.439167	858.817	M	-0.180833	974.072	M										0.2475	1103.74	NA	-0.4	1465.36	NA	-0.1	2213.11	NA	-0.0908333	1820.94	NA	-0.581563	2164.76	F	-0.461667	1778.18	M	-0.263333	681.899	M	0.918333	2134.31	M				0.0183333
	-0.07	613.444	NA	-0.348333	887.543	F	-0.610622	924.65	M	-0.3525	1058.22	M										0.0233333	1221.75	NA	-0.645859	1349.43	NA	-0.173333	2213.11	NA	-0.348333	1820.94	NA	-0.3375	2300.7	F	-0.543333	1321.8	F	-0.180833	738.719	M	0.77	1842.01	M				-0.1
	-0.291667	526.69	NA	0.0716667	1320.68	F	-0.146667	1262.23	M	0.0716667	805.768	M										0.0816667	1221.75	NA	-0.539167	1349.43	NA	-0.173333	1719.35	NA	-0.348333	1665.59	NA	-0.114167	2164.76	F	-0.5225	1169.67	F	-0.180833	994.067	M							-0.346667
	-0.07	526.69	NA	0.0183333	974.171	F	0.0283333	990.483	M	-0.2525	1142.37	M										0.0366667	1457.76	NA	-0.0966667	1465.36	NA	-0.173333	2213.11	NA	-0.0908333	1665.59	NA	-0.2375	2028.81	M	-0.361667	1778.18	F	-0.535	824.106	M							0.0183333
	0.218333	526.69	NA	0.0366667	974.171	F	-0.1	990.483	M	-0.14	1368.6	M										0.0816667	1103.74	NA	-0.2475	1465.36	NA	-0.5225	2377.69	NA	-0.0908333	1820.94	NA	-0.2375	2028.81	M	-0.2475	1473.93	M	-0.694715	681.899	M							-0.225
	-0.0916667	526.69	NA	-0.0225	1060.8	M	-0.263333	990.483	M	-0.2525	1142.37	M										-0.0766667	1221.75	NA	-0.323333	1465.36	NA	-0.101667	2377.69	NA	-0.0966667	1820.94	NA	-0.3525	1756.93	F	-0.180833	1626.05	F	-0.543333	654.145	M							-0.07
	0.03	960.463	NA	0.4325	1147.43	M	-0.2525	990.483	M	-0.3525	889.92	M										-0.274167	1221.75	NA	-0.4	1465.36	NA	-0.0966667	2213.11	NA	-0.0908333	1665.59	NA	-0.0233333	2164.76	F	-0.405	1930.31	F	-0.3625	551.158	M							-0.07
	-0.3625	523.212	NA	-0.01	1381.43	M	-0.323333	792.983	M	-0.2525	1142.37	M										0.1325	1221.75	NA	0.025	1465.36	NA	0.0291667	1554.77	NA	-0.0908333	1665.59	NA	-0.146667	1892.87	F	-0.617333	1473.93	M	-0.421667	973.078	M							0.788333
	-0.39	786.954	NA	0.0258333	1147.43	M	-0.35	858.817	M	-0.2525	805.768	M										-0.180833	1221.75	NA	-0.535	1465.36	NA	-0.539167	2377.69	NA	-0.0908333	1665.59	NA	-0.601667	1485.04	F	-0.355833	1778.18	F	-0.101667	681.899	M							0.788333
	-0.39	526.69	NA	-0.0916667	1428.49	M	-0.405	858.817	M	-0.2525	1226.53	M										-0.361667	1339.75	NA	-0.361667	1233.49	NA	-0.101667	1883.94	NA	-0.0908333	1820.94	NA	-0.3375	2028.81	F	-0.355833	1778.18	M	0.0283333	559.235	M							0.788333
	-0.39	526.69	NA	-0.348333	1060.8	M	-0.405	924.65	M	-0.2525	1142.37	M										-0.318333	1103.74	NA	-0.346667	1349.43	NA	0.0291667	2213.11	NA	-0.318333	1820.94	NA	-0.146667	1485.04	F	-0.361667	1930.31	M	0.7825	511.938	F							0.918333
	-0.375833	526.69	NA	-0.375833	800.914	M	-0.259167	990.483	M	-0.346667	1142.37	M										0.0525	985.732	NA	-0.346667	1349.43	NA	-0.0908333	2048.52	NA	-0.318333	1665.59	NA	-0.3525	1892.87	F	-0.3525	1626.05	M	0.196667	1135.3	M							0.785833
	-0.528333	873.709	NA	-0.4	974.171	M	-0.584139	924.65	M	0.0716667	1226.53	M										-0.346667	1103.74	NA	-0.361667	1581.3	NA	-0.0966667	1719.35	NA	-0.535	1820.94	NA	-0.146667	1485.04	F	-0.420833	1778.18	F	-0.101667	1027.14	M							-0.421667
	-0.323333	526.69	NA	-0.763077	887.543	M	-0.694715	924.65	M	-0.2525	1142.37	M										-0.0966667	1221.75	NA	-0.421667	1233.49	NA	-0.361667	2213.11	NA	-0.318333	1354.88	NA	-0.1425	1892.87	F	-0.39	1778.18	F	-0.1075	606.847	M							-0.0225
	-0.323333	613.444	NA	-0.3625	887.543	M	-0.683862	792.983	M	-0.2525	805.768	F										-0.4	985.732	NA	-0.361667	1465.36	NA	0.0525	2213.11	NA	-0.439167	1354.88	NA	-0.1425	1892.87	F	-0.114167	1778.18	M	-0.1075	655.591	M							-0.35
	-0.640029	526.69	NA	-0.528333	800.914	F	0.025	858.817	F	-0.2525	974.072	F										0.0525	1339.75	NA	-0.2475	1465.36	NA	-0.646408	2542.28	NA	-0.535	1665.59	NA	-0.1425	1756.93	F	-0.535	1778.18	M	-0.101667	511.938	M							-0.346667
	-0.555833	700.199	NA	-0.346667	1147.43	M	-0.205833	1105.32	F	-0.3525	889.92	F										-0.114167	1103.74	NA	-0.348333	1349.43	NA	0.0525	2602.83	NA	-0.535	1510.24	NA	-0.115	2164.76	M	-0.35	1626.05	F	0.7825	1164.03	M							-0.543333
	-0.555833	613.444	NA	-0.619167	1147.43	M	-0.259167	924.65	F	-0.1	461.877	F										-0.180833	1221.75	NA	-0.421667	1349.43	NA	-0.3625	2377.69	NA	-0.535	1820.94	NA	-0.0966667	1213.16	F	-0.35	1778.18	F	0.833333	1014.87	M							-0.35
	-0.361667	526.69	NA	0.0716667	1060.8	M	-0.640029	990.483	F	-0.1	1142.37	F										0.0525	1339.75	NA	-0.346667	1349.43	NA	-0.652662	2048.52	NA	-0.535	1510.24	NA	-0.108333	1213.16	M	-0.535	1473.93	M	0.4875	1034.73	M							-0.35
	-0.3625	526.69	NA	-0.146667	1060.8	M	0.0291667	990.483	F	-0.146667	1058.22	F										0.0525	1221.75	NA	-0.348333	1581.3	NA	0.854167	1554.77	NA	-0.291667	1820.94	NA	-0.205833	1892.87	M	-0.0233333	1626.05	M	0.4875	768.732	M							-0.3625
	-0.361667	700.199	NA	-0.3525	1234.06	M	-0.323333	924.65	F	-0.346667	889.92	F										-0.348333	1103.74	NA	-0.361667	1233.49	NA	-0.4	2213.11	NA	-0.291667	1820.94	NA	-0.361667	1620.99	M	-0.259167	1626.05	F	0.543333	776.809	M							-0.421667
	-0.1	526.69	NA	1.24	1320.68	M	-0.323333	792.983	F	-0.3525	553.313	F										-0.346667	1339.75	NA	-0.2475	1349.43	NA	-0.1075	2048.52	NA	-0.291667	1820.94	NA	0.508333	2028.81	F	-0.535	1473.93	F	-0.421667	749.372	M							-0.3625
	1.24	960.463	NA	0.773333	974.171	M	-0.615042	924.65	F	-0.3525	1058.22	F										-0.361667	1339.75	NA	-0.543333	1349.43	NA	-0.0908333	2048.52	NA	-0.291667	1820.94	NA	-0.2475	2028.81	M	-0.760596	1778.18	M	-0.3625	681.899	M							-0.421667
	-0.0933333	436.457	NA	1.24	1060.8	M	-0.291667	990.483	F	-0.323333	1058.22	M										-0.263333	1221.75	NA	-0.361667	1465.36	NA	-0.4	2213.11	NA	-0.180833	1820.94	NA	-0.115	1756.93	M	0.34	1626.05	M	-0.3625	587.802	M							-0.3625
	-0.587832	364.271	NA	1.24	1060.8	M	-0.405	858.817	M	-0.652662	1142.37	M										-0.239167	1103.74	NA	-0.361667	1465.36	NA	-0.361667	2669.78	NA	-0.180833	2131.65	NA	-0.2475	1892.87	F	-0.35	1930.31	M	0.380833	464.64	M							-0.539167
	-0.656667	173.112	NA	1.24	1147.43	M	-0.146667	1056.32	M	-0.652662	974.072	M										-0.274167	1339.75	NA	-0.361667	1581.3	NA	-0.543333	2048.52	NA	-0.291667	1820.94	NA	-0.420833	2028.81	M	0.788333	1778.18	F	0.380833	530.983	M							-0.2375
	-0.263333	436.457	NA	0.980833	974.171	M	-0.180833	924.65	M	-0.539167	974.072	F										-0.539167	1103.74	NA	-0.421667	1233.49	NA	-0.259167	1719.35	NA	-0.259167	1665.59	NA	-0.146667	1756.93	M	0.788333	1778.18	M	-0.2475	511.938	M							-0.420833
	-0.618922	523.212	NA	0.883333	1234.06	M	-0.2475	924.65	M	-0.539167	1142.37	F										0.015	1339.75	NA	-0.543333	1349.43	NA	-0.683862	2213.11	NA	-0.274167	1665.59	NA	-0.146667	2164.76	F	0.918333	1626.05	F	-0.2475	1281.21	M							-0.199167
	-0.618922	526.69	NA	0.918333	1147.43	M	-0.539167	924.65	M	-0.263333	1058.22	F										-0.180833	1339.75	NA	-0.555833	1349.43	NA	-0.199167	2213.11	NA	-0.274167	1510.24	NA	-0.601667	1892.87	M	0.854167	1930.31	F	0.135	755.339	M							0.0525
	-0.656667	350.1	NA	0.785833	1381.43	M	-0.146667	924.65	M	-0.680864	805.768	F										-0.291667	1575.77	NA	-0.2475	1465.36	NA	-0.694715	2213.11	NA	-0.239167	1820.94	NA	-0.3625	1620.99	F	0.645833	1626.05	F	-0.205833	938.378	M							-0.2475
	-0.114167	526.69	NA	0.788333	1375.7	M	-0.146667	924.65	M	-0.4	1058.22	F										0.015	1339.75	NA	-0.420833	1465.36	NA	-0.601667	2048.52	NA	-0.274167	1820.94	NA	0.0233333	1756.93	F	0.645833	1930.31	F	-0.555833	748.241	M							-0.2475
	-0.618922	526.69	NA	-0.4	1060.8	M	-0.439167	924.65	M	-0.2525	1058.22	F										0.015	1221.75	NA	-0.3525	1349.43	NA	-0.539167	1554.77	NA	-0.239167	1820.94	NA	-0.3625	1892.87	M	0.854167	1473.93	F	-0.259167	748.241	F							-0.405
	-0.420833	526.69	NA	-0.680864	1060.8	M	-0.146667	924.65	M	-0.2525	974.072	F										0.015	1339.75	NA	-0.35	1349.43	NA	-0.239167	2213.11	NA	-0.239167	1665.59	NA	0.2475	2164.76	F	0.854167	1626.05	M	-0.617333	729.196	F							-0.2475
	-0.0933333	490.596	NA	-0.3525	769.298	F	-0.584139	858.817	M	-0.2525	889.92	M										-0.405	1103.74	NA	-0.421667	1349.43	NA	-0.535	1883.94	NA	-0.065	1665.59	NA	-0.01	1892.87	F	0.785833	1626.05	M	-0.581563	578.28	F							-0.115
	-0.114167	526.69	NA	-0.4	974.171	M	-0.2475	727.15	M	-0.2525	1403.8	M										-0.180833	1221.75	NA	-0.3525	1233.49	NA	-0.4	1719.35	NA	-0.065	1510.24	NA	-0.146667	1756.93	M	0.785833	1626.05	M	-0.656667	776.493	M							-0.1
	-0.348333	613.444	NA				-0.146667	924.65	M	-0.2525	974.072	M										-0.259167	1103.74	NA	-0.539167	1465.36	NA	-0.601667	1719.35	NA	-0.065	1820.94	NA	-0.539167	1756.93	M	0.785833	1930.31	F	-0.619216	729.511	F							-0.421667
	-0.180833	350.1	NA				-0.535	924.65	F	-0.146667	805.768	M										-0.528333	1103.74	NA	-0.065	1349.43	NA	-0.4	1883.94	NA	-0.065	1820.94	NA	-0.439167	1485.04	F	-0.318333	1778.18	M	-0.528333	559.235	F							-0.3625
	-0.180833	526.69	NA				-0.1	990.483	M	-0.065	1226.53	M										-0.239167	1221.75	NA	-0.420833	1233.49	NA	-0.355833	2213.11	NA	-0.120833	1820.94	NA	-0.1425	1756.93	F	-0.535	1473.93	M	-0.730833	864.457	M							-0.35
	-0.173333	526.69	NA				-0.35	858.817	M	-0.2525	805.768	M										-0.239167	1339.75	NA	0.2725	1233.49	NA	-0.259167	2213.11	NA	-0.120833	1665.59	NA	0.508333	1756.93	F	-0.535	1778.18	M	-0.555833	729.196	F							-0.539167
	-0.146667	526.69	NA				-0.3625	990.483	M	-0.2525	1350.93	M										-0.420833	1221.75	NA	-0.361667	1465.36	NA	-0.619167	2213.11	NA	-0.120833	1199.53	NA	-0.146667	2028.81	F	-0.535	1626.05	M	-0.1	824.106	F							-0.539167
	-0.173333	526.69	NA				-0.205833	924.65	M	-0.2525	805.768	M										-0.420833	1339.75	NA	-0.610622	1349.43	NA	-0.065	2048.52	NA	-0.120833	1976.3	NA	-0.239167	2164.76	M	-0.535	1778.18	M	-0.555833	925.781	F							-0.35
	-0.180833	526.69	NA				-0.543333	858.817	M	-0.2525	1310.68	M										-0.274167	1221.75	NA	-0.543333	1465.36	NA	-0.610622	2048.52	NA	-0.355833	1820.94	NA	-0.163333	1485.04	M	-0.535	1778.18	M	-0.555833	521.46	M							-0.752702
	-0.355833	526.69	NA				-0.543333	990.483	M	-0.2525	974.072	M										-0.1	1221.75	NA	-0.543333	1349.43	NA	-0.114167	2048.52	NA	-0.355833	1820.94	NA	-0.065	1892.87	M	-0.535	1626.05	M	-0.555833	729.196	M							0.380833
	-0.543333	526.69	NA				-0.180833	990.483	M	-0.2525	1647.34	M										-0.0908333	1103.74	NA	-0.3525	1233.49	NA	-0.259167	2213.11	NA	-0.173333	1820.94	NA	-0.199167	2532.96	M	-0.770206	1778.18	F	-0.555833	877.687	F							0.980833
	-0.361667	613.444	NA				-0.3625	858.817	M	-0.361667	974.072	M										-0.35	1339.75	NA	0.373333	1465.36	NA	-0.180833	2655.13	NA	-0.173333	1820.94	NA	-0.348333	2028.81	F	-0.730833	1778.18	M	-0.555833	521.46	F							0.883333
	-0.361667	401.834	NA				-0.0766667	858.817	M	-0.3375	1058.22	M										0.218333	1103.74	NA	-0.0166667	1117.56	NA	-0.528333	2377.69	NA	-0.173333	1665.59	NA	-0.346667	1485.04	M	-0.617333	1626.05	F	-0.1	776.809	F							0.785833
	-0.3375	526.69	NA				-0.1075	924.65	M	-0.1	1226.53	M										-0.274167	1221.75	NA	-0.528333	1581.3	NA	0.785833	1719.35	NA	-0.108333	1665.59	NA	-0.244167	1756.93	M	-0.555833	1778.18	F	-0.420833	776.809	M							0.788333
	-0.4	436.457	NA				-0.0766667	990.483	M	-0.535	805.768	M										-0.0166667	1221.75	NA	-0.539167	1349.43	NA	1.24	2213.11	NA	-0.108333	1354.88	NA	0.0366667	1892.87	F	-0.518333	1626.05	F	-0.656667	1082.03	F							0.525
	-0.6725	526.69	NA				-0.263333	858.817	M	-0.1	974.072	M										-0.244167	1103.74	NA	-0.420833	1465.36	NA	1.24	1719.35	NA	-0.114167	1820.94	NA	-0.239167	1756.93	M	-0.146667	1626.05	F	-0.555833	633.789	F							0.525
	-0.108333	436.457	NA				-0.114167	924.65	M	-0.439167	1058.22	M										-0.259167	1103.74	NA	-0.539167	1581.3	NA	0.980833	2048.52	NA	-0.225	1665.59	NA	-0.180833	2028.81	M	-0.318333	1778.18	M	-0.601667	559.55	F							0.525
	-0.120833	526.69	NA				-0.2525	924.65	M	-0.239167	805.768	F										-0.2375	1221.75	NA	-0.539167	1117.56	NA	0.854167	2048.52	NA	-0.00583333	1820.94	NA	0.0733333	1892.87	F	0.196667	1778.18	F	0.525	799.397	M							0.525
	-0.348333	526.69	NA				-0.2525	1056.32	M	-0.361667	1142.37	M										-0.274167	1103.74	NA	-0.461667	1349.43	NA	0.980833	1883.94	NA	-0.0933333	1665.59	NA	-0.239167	1077.22	M	-0.625364	1626.05	M	0.525	714.325	M							0.525
	-0.348333	436.457	NA				-0.539167	792.983	M	-0.1	805.768	M										-0.239167	1339.75	NA	0.03	1233.49	NA	0.883333	1883.94	NA	-0.0933333	1820.94	NA	-0.225	1892.87	M	-0.617333	1321.8	F	0.525	511.938	M							0.525
	-0.318333	472.55	NA				-0.2525	858.817	M	-0.163333	805.768	M										-0.0166667	1221.75	NA	-0.76511	1233.49	NA	0.980833	2048.52	NA	-0.0933333	1820.94	NA	-0.180833	2028.81	F	-0.120833	1778.18	F	0.525	700.944	F							0.525
	-0.146667	526.69	NA				-0.543333	858.817	M	-0.1	974.072	F										-0.291667	1221.75	NA	-0.361667	1349.43	NA				-0.0933333	1665.59	NA	-0.180833	1620.99	M	-0.555833	1778.18	F	0.525	511.938	F							0.525
	-0.348333	526.69	NA				-0.2475	924.65	M	-0.1	1058.22	M										-0.348333	1221.75	NA	-0.539167	1349.43	NA				-0.0933333	1510.24	NA	-0.3525	1756.93	M	-0.674834	1626.05	F	0.525	1032.16	M							0.525
	-0.346667	613.444	NA				-0.2475	924.65	M	-0.348333	1058.22	M										-0.361667	1339.75	NA	-0.2525	1349.43	NA				-0.0933333	1665.59	NA	-0.180833	1620.99	M	-0.461667	1778.18	M	0.525	511.938	M							0.525
	-0.420833	526.69	NA				-0.318333	858.817	M	0.025	974.072	M										-0.420833	1221.75	NA	0.788333	1465.36	NA				-0.0933333	1976.3	NA	-0.361667	1620.99	F	-0.420833	1778.18	F	0.525	616.37	M							0.525
	-0.355833	613.444	NA				-0.199167	924.65	M	-0.346667	805.768	M										-0.361667	1103.74	NA	0.785833	1349.43	NA				-0.00583333	1820.94	NA	-0.3525	1892.87	F	-0.146667	1778.18	F	0.525	532.113	M							0.525
	-0.346667	526.69	NA				-0.405	924.65	M	-0.543333	889.92	M										-0.543333	1221.75	NA	0.785833	1465.36	NA				-0.00583333	1820.94	NA	-0.180833	1620.99	F	-0.348333	2082.43	F	0.525	511.938	F							0.525
	0.0283333	700.199	NA				-0.318333	924.65	M	-0.405	1142.37	M										-0.361667	1221.75	NA	0.854167	1465.36	NA				-0.0233333	1665.59	NA	-0.205833	1620.99	M	-0.656667	1778.18	F	0.525	1050.89	M							0.525
	-0.361667	526.69	NA				-0.615042	924.65	M	0.0525	889.92	M										-0.539167	1221.75	NA	0.8175	1581.3	NA				-0.101667	1510.24	NA	-0.323333	1756.93	M	-0.146667	1930.31	M	0.525	681.899	M							0.525
	-0.346667	613.444	NA				-0.652662	924.65	M	-0.543333	889.92	M										-0.539167	1103.74	NA	0.773333	1349.43	NA				-0.101667	1665.59	NA	-0.0966667	1620.99	M	-0.348333	1778.18	M	0.525	729.196	F							0.525
	-0.00583333	526.69	NA				-0.652662	858.817	M	-0.291667	974.072	M										-0.539167	1103.74	NA	0.773333	1465.36	NA				-0.1075	1820.94	NA	-0.3625	1892.87	M	-0.528333	1626.05	F	0.525	559.235	M							0.525
	-0.361667	541.258	NA				-0.694715	1203.45	M	-0.348333	1142.37	M										-0.420833	1457.76	NA	0.773333	1697.24	NA				-0.101667	1665.59	NA	-0.439167	1756.93	M	-0.555833	1626.05	F	0.525	1173.55	F							0.525
	-0.4	526.69	NA				-0.587832	924.65	M	-0.421667	1226.53	M										-0.420833	1103.74	NA	-0.01	1349.43	NA				-0.2375	1510.24	NA	-0.161667	2300.7	M	-0.528333	1778.18	F	0.525	417.343	F							0.525
	-0.346667	526.69	NA				-0.1	924.65	M	-0.348333	1142.37	M										0.883333	1339.75	NA	-0.01	1349.43	NA				-0.2375	1820.94	NA	0.0525	2164.76	F	-0.617333	1626.05	M	0.525	681.899	M							0.525
	-0.180833	474.021	NA				-0.610622	924.65	M	-0.0933333	974.072	M										-0.3525	1339.75	NA	-0.161667	1233.49	NA				-0.2375	1976.3	NA	-0.14	1756.93	F	1.24	1778.18	M	0.525	702.075	M							0.525
	-0.274167	700.199	NA				-0.610622	990.483	M	0.0525	974.072	M										-0.535	1221.75	NA	0.0816667	1697.24	NA				-0.2375	1820.94	NA	0.0525	1756.93	F	0.8175	1778.18	F	0.525	681.899	F							0.525
	-0.348333	526.69	NA				-0.610622	792.983	M	-0.323333	974.072	M										0.025	1221.75	NA	-0.0225	1465.36	NA				-0.2375	1820.94	NA	-0.263333	2028.81	M	0.918333	1778.18	F	0.525	729.196	M							0.525
	-0.405	526.69	NA				-0.180833	990.483	M	-0.421667	1058.22	M										0.025	1221.75	NA	0.0366667	1581.3	NA				-0.2375	1820.94	NA	-0.461667	1892.87	M	0.918333	1778.18	M	0.525	681.899	M							0.525
	0.0525	508.643	NA				-0.205833	990.483	M	-0.323333	974.072	M										-0.0233333	1339.75	NA	0.0733333	1349.43	NA				-0.0766667	1665.59	NA	-0.180833	2226.91	M	0.785833	1778.18	M	0.525	550.028	M							0.525
	-0.636414	526.69	NA				-0.361667	924.65	M	-0.323333	974.072	M										-0.461667	1103.74	NA	0.0733333	1465.36	NA				-0.2375	1820.94	NA	-0.35	1892.87	M	0.585833	1778.18	F										0.525
	-0.361667	526.69	NA				-0.146667	858.817	M	-0.180833	974.072	M										-0.323333	681.59	NA	0.0733333	1233.49	NA				0.0733333	1354.88	NA	-0.420833	1892.87	M	0.585833	1321.8	M										0.525
	-0.405	526.69	NA				-0.120833	990.483	M	-0.4	1142.37	M										-0.543333	867.725	NA	0.0733333	1349.43	NA				0.0366667	1976.3	NA	-0.361667	1892.87	M	0.4325	1778.18	F
	-0.587832	526.69	NA				-0.120833	858.817	M	-0.4	1142.37	M										-0.3525	1221.75	NA	-0.2375	1581.3	NA				-0.161667	1820.94	NA	-0.361667	1620.99	M	0.34	1778.18	M
	-0.101667	455.974	NA				-0.2525	990.483	M	-0.239167	974.072	M										-0.163333	1339.75	NA	0.0283333	1349.43	NA				-0.0916667	2131.65	NA	-0.420833	1756.93	M	0.015	1626.05	F
	-0.0766667	526.69	NA				-0.361667	990.483	M	-0.618922	1226.53	M										-0.163333	1221.75	NA	-0.1	1349.43	NA				-0.07	1820.94	NA	-0.581799	1309.51	M	0.4	1626.05	F
	-0.114167	613.444	NA				-0.361667	990.483	M	0.980833	889.92	M										-0.420833	1103.74	NA	-0.14	1465.36	NA				-0.0166667	1820.94	NA	-0.2475	1620.99	F	0.1325	1626.05	F
	-0.4	526.69	NA				-0.375833	924.65	M	0.980833	1226.53	M										-0.420833	1221.75	NA	-0.0358333	1465.36	NA				-0.0166667	1665.59	NA	-0.2475	1756.93	M	0.1325	1626.05	F
	-0.1	526.69	NA				-0.405	924.65	M	0.8175	889.92	M										-0.740901	1221.75	NA	-0.244167	1349.43	NA				0.218333	1820.94	NA	-0.361667	1892.87	M	0.1325	1778.18	F
	-0.259167	173.112	NA				-0.173333	1056.32	M	0.8175	889.92	M										-0.225	1103.74	NA	-0.01	1349.43	NA				0.015	1976.3	NA	0.025	1892.87	F	0.1325	1626.05	F
	-0.259167	526.69	NA				-0.375833	858.817	M	0.883333	1142.37	F										-0.00583333	1103.74	NA	-0.0916667	1581.3	NA				0.380833	1976.3	NA	-0.535	1620.99	F	0.1325	1930.31	F
	-0.259167	873.709	NA				-0.361667	858.817	M	0.8175	1142.37	F										0.34	1339.75	NA	-0.0916667	1349.43	NA				0.380833	1976.3	NA	-0.244167	1620.99	F	0.1325	1473.93	M
	-0.0908333	526.69	NA				-0.361667	924.65	M	0.788333	889.92	M										-0.2525	1221.75	NA	0.0183333	1349.43	NA				0.525	1820.94	NA	-0.4	1485.04	M	0.1325	1626.05	F
	-0.108333	526.69	NA				-0.2525	792.983	M													0.1325	1457.76	NA	0.0183333	1349.43	NA				0.854167	2131.65	NA	-0.543333	1620.99	F	0.1325	1778.18	F
	-0.1	613.444	NA				-0.461667	924.65	M													0.0658333	1221.75	NA	-0.07	1349.43	NA				0.854167	1665.59	NA	0.21	1349.1	F	0.1325	1626.05	M
	-0.3525	526.69	NA				-0.461667	858.817	M													0.34	1221.75	NA	-0.07	1465.36	NA				0.883333	1665.59	NA	0.34	2028.81	M	0.1325	1778.18	M
	-0.1	526.69	NA				-0.120833	858.817	M													0.34	1339.75	NA	-0.07	1349.43	NA				-0.528333	1510.24	NA	0.015	2028.81	M	0.1325	1778.18	F
	-0.2525	873.709	NA				-0.1	1056.32	M													0.03	1339.75	NA	-0.07	1697.24	NA				-0.39	1820.94	NA	-0.0916667	17403.8	M	0.4325	1626.05	M
	0.0525	526.69	NA				-0.120833	1056.32	M													0.34	1221.75	NA	0.218333	1465.36	NA				-0.439167	1665.59	NA	0.34	6360.62	M	0.4325	1473.93	F
	0.0525	700.199	NA				-0.239167	924.65	M													0.196667	1339.75	NA	-0.07	1697.24	NA				-0.3375	1665.59	NA	-0.555833	1620.99	F	0.4325	1930.31	F
	-0.4	526.69	NA				-0.259167	924.65	M													-0.00583333	1457.76	NA	-0.0425	1465.36	NA				-0.461667	1820.94	NA	0.0816667	1620.99	M	0.4325	1778.18	F
	0.0525	786.954	NA				-0.368333	990.483	M													-0.0933333	1339.75	NA	0.869167	1697.24	NA				-0.615042	1510.24	NA	-0.420833	1756.93	M	0.4325	1930.31	F
	-0.291667	1047.22	NA				0.0525	990.483	M													-0.259167	1103.74	NA	0.766667	1581.3	NA				-0.263333	1510.24	NA	0.4	2028.81	F	0.4325	1778.18	F
	-0.291667	526.69	NA				-0.730833	858.817	M													-0.274167	1221.75	NA	0.785833	1465.36	NA				-0.263333	1510.24	NA	0.0816667	2028.81	M	0.525833	1540.65	F
	-0.361667	526.69	NA				-0.733272	858.817	M													-0.348333	1103.74	NA	0.785833	1465.36	NA				-0.439167	1976.3	NA	0.0291667	2028.81	M	0.525833	1626.05	M
	-0.368333	526.69	NA				-0.405	990.483	M													-0.0933333	1221.75	NA	-0.07	1581.3	NA				-0.1075	1976.3	NA	-0.535	2164.76	M	-0.0358333	1778.18	M
	-0.3525	173.112	NA				-0.263333	858.817	M													-0.205833	1221.75	NA	-0.0166667	1349.43	NA				0.0283333	1820.94	NA	-0.535	1892.87	M	-0.405	1778.18	M
	-0.205833	173.112	NA				-0.205833	792.983	F													-0.420833	1221.75	NA	-0.0166667	1465.36	NA				-0.1075	1665.59	NA	-0.535	2164.76	F	-0.615042	1778.18	M
	-0.263333	613.444	NA				-0.239167	990.483	M													0.0183333	1339.75	NA	-0.0166667	1349.43	NA				-0.0916667	1820.94	NA	-0.535	2164.76	M	-0.733272	1778.18	M
	-0.2525	263.345	NA				-0.346667	858.817	M													-0.39	1103.74	NA	-0.114167	1465.36	NA				0.0283333	1510.24	NA	-0.318333	1892.87	F	-0.4	1778.18	M
	-0.0933333	526.69	NA				-0.0933333	1220.31	M													-0.180833	1339.75	NA	-0.108333	1349.43	NA				0.0325	1665.59	NA	-0.535	1756.93	M	-0.652662	1778.18	M
	-0.726753	526.69	NA				-0.652662	858.817	M													-0.274167	1103.74	NA	-0.2525	1349.43	NA				0.0283333	1976.3	NA	-0.535	2164.76	M	-0.518333	1473.93	M
	-0.543333	613.444	NA				-0.065	990.483	M													-0.274167	1339.75	NA	-0.114167	1349.43	NA				0.0325	1976.3	NA	-0.535	2164.76	F	-0.346667	1321.8	M
	-0.259167	526.69	NA				-0.065	924.65	M													-0.6725	1221.75	NA	-0.1	1581.3	NA				0.525	1820.94	NA	-0.065	2164.76	M	-0.3625	1626.05	M
	-0.617333	436.457	NA				-0.439167	924.65	F													-0.274167	1221.75	NA	-0.355833	1349.43	NA				0.0325	1510.24	NA	-0.114167	2028.81	M	-0.518333	1778.18	F
	-0.108333	526.69	NA				-0.199167	858.817	M													-0.2525	1103.74	NA	-0.114167	1233.49	NA				-0.2375	1820.94	NA	0.0233333	2164.76	M	-0.601667	1778.18	M
	-0.348333	786.954	NA				-0.205833	924.65	M													-0.539167	1103.74	NA	-0.543333	1233.49	NA				-0.244167	1665.59	NA	-0.3525	2300.7	M	-0.35	1626.05	M
	-0.108333	526.69	NA				-0.733272	792.983	M													0.0183333	1339.75	NA	-0.114167	1233.49	NA				0.0325	1820.94	NA	-0.3525	1892.87	M	-0.3375	1169.67	F
	-0.421667	526.69	NA				-0.108333	792.983	M													-0.39	1221.75	NA	-0.114167	1465.36	NA				0.0325	1820.94	NA	-0.3525	2164.76	M	-0.5225	1930.31	M
	-0.361667	526.69	NA				-0.733272	858.817	M													0.773333	1339.75	NA	-0.239167	1349.43	NA				0.0441667	1820.94	NA	-0.163333	2028.81	M	-0.610622	1930.31	M
	-0.439167	526.69	NA				-0.108333	924.65	F													0.773333	1422.56	NA	-0.543333	1233.49	NA				0.0325	1199.53	NA	-0.3525	1892.87	M	-0.361667	1778.18	M
	-0.4	263.345	NA				-0.0933333	858.817	M													0.773333	1540.56	NA	-0.0966667	1233.49	NA				0.0325	1820.94	NA	-0.163333	1892.87	M	-0.619167	1169.67	F
							-0.163333	858.817	M													0.773333	1339.75	NA	-0.239167	1233.49	NA				0.0325	1665.59	NA	-0.065	1892.87	F	-0.259167	1169.67	M
							-0.163333	990.483	M													0.773333	1103.74	NA	-0.114167	1117.56	NA				-0.14	1665.59	NA	0.0183333	2164.76	M	-0.5225	1626.05	M
							-0.263333	924.65	M													0.773333	1438.87	NA	-0.259167	1349.43	NA				0.0325	1665.59	NA	0.0183333	2226.91	M	-0.4	1778.18	M
							-0.646408	990.483	M													0.773333	1540.56	NA	-0.535	1465.36	NA				0.0325	1820.94	NA	0.015	2028.81	M	-0.180833	1626.05	F
							-0.645859	858.817	M													0.8175	1339.75	NA	-0.2525	1349.43	NA				0.0283333	1665.59	NA	-0.174167	2028.81	M	-0.00583333	1930.31	F
							-0.421667	924.65	M													0.8175	1457.76	NA	-0.114167	1349.43	NA				-0.1075	1820.94	NA	-0.174167	2300.7	M	-0.00583333	1321.8	F
							-0.625364	858.817	F													0.8175	1339.75	NA	-0.115	1349.43	NA				0.0233333	2131.65	NA	-0.318333	1756.93	F	-0.239167	1778.18	M
																						0.8175	1103.74	NA	0.0325	1349.43	NA				-0.0225	1976.3	NA	-0.07	2028.81	M	-0.0908333	1626.05	F
																						0.8175	1422.56	NA	0.0325	1465.36	NA				-0.274167	1665.59	NA	0.0716667	2641.52	M	-0.3375	1778.18	M
																						0.8175	1575.77	NA	0.0325	1233.49	NA				-0.180833	1199.53	NA	-0.259167	2300.7	M	-0.3375	1626.05	F
																						0.8175	1221.75	NA	-0.00583333	1349.43	NA				-0.259167	1510.24	NA	-0.0908333	2731.05	M	-0.461667	1778.18	M
																						0.8175	1575.77	NA	-0.00583333	1465.36	NA				-0.405	1665.59	NA	-0.439167	2211.16	F	-0.239167	1626.05	M
																						0.883333	1103.74	NA	0.0325	1117.56	NA				-0.405	1820.94	NA	0.0183333	1892.87	M	-0.543333	1778.18	M
																						0.883333	1221.75	NA	-0.101667	1465.36	NA				-0.274167	1820.94	NA	-0.348333	2028.81	M	-0.652662	1930.31	M
																						0.883333	1339.75	NA	0.0283333	1349.43	NA				-0.274167	2131.65	NA	-0.225	2595.11	M	-0.2475	1778.18	M
																						0.883333	1103.74	NA	0.0325	1233.49	NA				-0.274167	1665.59	NA	0.0816667	1892.87	M
																						0.883333	1221.75	NA	-0.115	1465.36	NA				0.645833	1976.3	NA	0.8175	3071.14	M
																						0.883333	1339.75	NA	0.0325	1233.49	NA				0.785833	1665.59	NA	0.8175	2811.02	M
																						0.883333	1575.77	NA	-0.115	1349.43	NA				0.785833	1976.3	NA	0.8175	2516.61	F
																						0.883333	1221.75	NA	0.0325	1349.43	NA				0.918333	1820.94	NA	0.8175	2516.61	M
																						0.883333	1103.74	NA	-0.0933333	1581.3	NA				0.773333	1820.94	NA	0.8175	2516.61	M
																						0.980833	1339.75	NA	0.0325	1465.36	NA				0.773333	1976.3	NA	0.8175	2028.81	M
																						0.788333	1339.75	NA	0.0325	1233.49	NA				0.8175	1976.3	NA	0.8175	2578.76	M
																						0.788333	1457.76	NA	0.0325	1349.43	NA				0.645833	1976.3	NA	0.8175	5272.84	M
																						0.645833	1221.75	NA	-0.0583333	1349.43	NA				0.785833	1820.94	NA	0.8175	2306.88	F
																						0.645833	1339.75	NA	-0.161667	1233.49	NA				0.883333	1820.94	NA	0.8175	2075.22	M
																						0.918333	1103.74	NA	-0.259167	1349.43	NA				0.918333	1665.59	NA	0.8175	1620.99	F
																						0.918333	1103.74	NA	-0.35	1233.49	NA				0.980833	1976.3	NA	0.8175	2075.22	M
																						0.785833	1457.76	NA	-0.0908333	1349.43	NA				0.980833	1820.94	NA	0.8175	6382.42	M
																						0.785833	1103.74	NA	-0.3625	1233.49	NA				0.0716667	1820.94	NA	0.8175	2075.22	M
																						0.645833	1221.75	NA	-0.535	1465.36	NA				-0.535	1665.59	NA	0.8175	2777.46	F
																						0.645833	1457.76	NA	-0.259167	1349.43	NA				-0.318333	1976.3	NA	0.883333	2075.22	M
																						0.645833	961.158	NA	-0.259167	1117.56	NA				0.0258333	1820.94	NA	0.883333	1836.9	F
																						0.918333	1221.75	NA	-0.636414	1233.49	NA				0.211667	1820.94	NA	0.883333	2267.25	M
																						0.785833	917.605	NA	0.585833	1349.43	NA				-0.318333	1976.3	NA	0.883333	6489.82	M
																						0.785833	1339.75	NA	-0.173333	1349.43	NA				0.525	1976.3	NA	0.883333	1803.34	F
																						0.854167	1221.75	NA	-0.730833	1349.43	NA				-0.07	1820.94	NA	-0.1075	2164.76	F
																						0.854167	1103.74	NA	-0.621185	1349.43	NA				0.2475	1976.3	NA	0.0283333	2164.76	M
																						0.854167	1339.75	NA	-0.461667	1349.43	NA				-0.2375	1665.59	NA	-0.421667	2211.16	M
																						0.645833	1339.75	NA	-0.39	1349.43	NA				-0.1	1665.59	NA	-0.163333	1892.87	F
																						0.645833	1339.75	NA	-0.771935	1233.49	NA				0.03	1510.24	NA	-0.114167	2516.61	M
																						0.645833	1457.76	NA	-0.3375	1349.43	NA				0.015	1665.59	NA	-0.291667	2164.76	M
																						0.788333	1221.75	NA	-0.619167	1233.49	NA				0.373333	1820.94	NA	-0.205833	2028.81	F
																						0.788333	1339.75	NA	-0.1375	1233.49	NA				0.785833	1665.59	NA	-0.535	1620.99	M
																						0.788333	1575.77	NA	-0.0916667	1581.3	NA				0.663333	1665.59	NA	0.218333	2028.81	F
																						0.645833	1103.74	NA	-0.259167	1233.49	NA				0.585833	2131.65	NA	-0.07	1892.87	M
																						0.645833	1221.75	NA	-0.323333	1465.36	NA				-0.120833	1820.94	NA	0.2375	2164.76	M
																						0.854167	1339.75	NA	-0.730833	1465.36	NA				-0.205833	1510.24	NA	0.2375	1349.1	M
																						0.8175	1221.75	NA	-0.259167	1465.36	NA				-0.101667	1510.24	NA	-0.3525	2028.81	F
																						0.8175	1221.75	NA	0.785833	1465.36	NA				-0.39	1820.94	NA	-0.115	1349.1	F
																						0.8175	1339.75	NA	0.563333	1465.36	NA				-0.617333	1665.59	NA	-0.07	2028.81	F
																						0.8175	1103.74	NA	0.869167	1349.43	NA				-0.239167	1044.18	NA	-0.244167	2164.76	F
																						0.8175	1221.75	NA	0.6725	1233.49	NA				-0.581563	1820.94	NA	0.0325	1620.99	F
																						0.773333	1339.75	NA	0.663333	1349.43	NA				-0.368333	1820.94	NA	-0.07	2028.81	F
																						0.773333	1221.75	NA	0.563333	1349.43	NA				0.1325	1665.59	NA	0.0441667	1620.99	F
																						0.773333	1339.75	NA	0.2725	1233.49	NA				-0.161667	1820.94	NA	-0.115	1892.87	F
																						0.773333	1339.75	NA	0.2725	1465.36	NA				0.025	1510.24	NA	-0.1075	1892.87	F
																						0.773333	1221.75	NA	0.525	1349.43	NA				-0.2375	1665.59	NA	-0.1375	1485.04	F
																						0.773333	1103.74	NA	0.508333	1465.36	NA				0.525	1820.94	NA	-0.1075	1213.16	F
																						0.773333	1221.75	NA	0.21	1349.43	NA				-0.621185	1665.59	NA	0.0441667	1620.99	F
																						0.645833	1103.74	NA	0.194167	1233.49	NA				-0.323333	1976.3	NA	-0.0233333	2436.64	F
																						0.773333	1103.74	NA	0.194167	1233.49	NA				-0.420833	1820.94	NA	-0.535	879.256	F
																						0.785833	1339.75	NA	0.4325	1349.43	NA				-0.420833	1820.94	NA	-0.239167	1756.93	F
																						0.4875	1339.75	NA	0.4325	1233.49	NA				-0.205833	2131.65	NA	-0.2525	2164.76	F
																						0.869167	1221.75	NA	0.4325	1465.36	NA				-0.348333	1354.88	NA	-0.2375	2028.81	F
																						-0.174167	1221.75	NA	0.196667	1233.49	NA				-0.348333	1820.94	NA	-0.239167	1756.93	F
																						0.211667	1103.74	NA	0.135	1581.3	NA				-0.348333	1665.59	NA	-0.1375	1620.99	F
																						0.211667	1339.75	NA	-0.0916667	1349.43	NA				0.21	1976.3	NA	-0.291667	2164.76	M
																						0.211667	1221.75	NA	0.8175	1581.3	NA				-0.318333	1820.94	NA	-0.259167	2028.81	M
																						-0.174167	1339.75	NA	1.24	1581.3	NA				0.785833	1510.24	NA	-0.291667	1892.87	M
																						-0.0425	1221.75	NA	1.24	1349.43	NA				-0.07	1976.3	NA	-0.291667	1756.93	M
																						-0.0425	985.732	NA	0.980833	1233.49	NA				0.869167	1976.3	NA	-0.065	1892.87	M
																						-0.0425	1103.74	NA	0.883333	1349.43	NA				0.869167	1665.59	NA	-0.291667	1620.99	M
																						-0.174167	1221.75	NA	0.883333	1465.36	NA				0.869167	1665.59	NA	-0.205833	2028.81	M
																						-0.174167	1221.75	NA	0.8175	1581.3	NA				0.663333	1820.94	NA	-0.205833	2028.81	M
																						-0.174167	1221.75	NA	0.8175	1465.36	NA				0.833333	1820.94	NA	-0.535	2164.76	M
																						-0.174167	1339.75	NA	0.788333	1349.43	NA				0.4875	1820.94	NA	-0.3625	1620.99	M
																						-0.0425	1339.75	NA	0.883333	1465.36	NA				-0.0425	1665.59	NA	-0.35	1756.93	M
																						-0.0425	985.732	NA	0.918333	1581.3	NA				-0.0425	1820.94	NA	-0.405	2028.81	M
																						-0.0425	1339.75	NA	0.785833	1465.36	NA				0.211667	2401.75	NA	-0.535	1892.87	M
																						-0.0425	1339.75	NA	0.883333	1581.3	NA				0.015	2287	NA	-0.0908333	1756.93	M
																						-0.0425	1103.74	NA	0.785833	1465.36	NA				0.015	2557.1	NA	-0.239167	1620.99	M
																						-0.0425	1103.74	NA	0.773333	1349.43	NA				0.525	1820.94	NA	-0.355833	1620.99	M
																						-0.0425	1221.75	NA	0.785833	1233.49	NA				0.373333	1820.94	NA	-0.199167	1892.87	M
																						-0.0425	1221.75	NA	0.773333	1349.43	NA				0.4	1976.3	NA	-0.355833	2436.64	M
																						-0.0425	1103.74	NA	0.773333	1697.24	NA				0.380833	1665.59	NA	-0.355833	1892.87	M
																						0.015	1221.75	NA	0.980833	1465.36	NA				0.380833	1510.24	NA	-0.535	1349.1	M
																						-0.0425	1221.75	NA	0.645833	1349.43	NA				0.211667	1665.59	NA	-0.065	1756.93	M
																						-0.0425	1339.75	NA	0.854167	1697.24	NA				0.135	1820.94	NA	-0.161667	2164.76	M
																						-0.0425	1221.75	NA	0.645833	1465.36	NA				-0.0425	1665.59	NA	-0.01	1892.87	M
																						-0.0425	1339.75	NA							0.4325	1820.94	NA	-0.07	1620.99	M
																						0.0325	1221.75	NA							0.4325	2131.65	NA	0.0716667	2300.7	M
																						-0.0233333	1221.75	NA							0.4325	1976.3	NA	0.0283333	1620.99	M
																						-0.0233333	1103.74	NA										0.0283333	1756.93	M
																						-0.0233333	1221.75	NA										-0.1	2164.76	M
																						-0.0233333	1221.75	NA										-0.355833	1620.99	M
																						-0.0233333	1103.74	NA										-0.225	1620.99	M
																						-0.0233333	1339.75	NA										-0.225	1485.04	M
																						-0.0233333	1221.75	NA										-0.115	2028.81	M
																						-0.0233333	1339.75	NA										-0.115	2300.7	M
																						-0.0233333	1339.75	NA										0.0658333	2028.81	M
																						-0.0233333	1221.75	NA										0.0283333	2347.11	M
																						-0.0233333	1103.74	NA										-0.065	1756.93	F
																						0.0325	1221.75	NA										-0.065	2164.76	M
																						-0.0233333	1221.75	NA										-0.421667	1892.87	M
																						-0.225	1221.75	NA										-0.439167	2300.7	M
																						-0.1075	1457.76	NA										-0.348333	2164.76	F
																						-0.101667	1339.75	NA										-0.348333	2164.76	M
																						-0.239167	985.732	NA										-0.439167	2028.81	F
																						-0.239167	985.732	NA										-0.439167	1892.87	F
																						-0.355833	1221.75	NA										-0.543333	1756.93	M
																						-0.259167	1103.74	NA										-0.439167	1756.93	M
																						-0.180833	1103.74	NA										-0.535	1892.87	M
																						-0.291667	1221.75	NA										0.0183333	2334.26	M
																						-0.291667	1103.74	NA										0.380833	2028.81	F
																						-0.205833	1103.74	NA										0.869167	2028.81	M
																						-0.439167	1221.75	NA										0.645833	2028.81	F
																						-0.439167	1103.74	NA										0.21	2164.76	F
																						-0.146667	1339.75	NA										0.211667	2028.81	M
																						-0.421667	1221.75	NA										0.883333	2347.11	M
																						-0.3625	1103.74	NA										0.21	1892.87	F
																						-0.0908333	1103.74	NA										-0.528333	1756.93	F
																						-0.0908333	1221.75	NA										-0.263333	2164.76	M
																						-0.0908333	1221.75	NA										0.6725	1756.93	M
																						-0.535	1221.75	NA										0.525833	1892.87	M
																						-0.439167	1103.74	NA										0.566667	2300.7	F
																						-0.348333	1221.75	NA										0.525833	2164.76	F
																						-0.1	1221.75	NA										0.525833	2164.76	F
																						-0.1	1221.75	NA										-0.617333	1892.87	M
																						-0.543333	1103.74	NA										0.854167	1756.93	M
																						-0.161667	1339.75	NA										-0.749859	1756.93	M
																						-0.0583333	1457.76	NA										0.2725	1756.93	F
																						-0.421667	1103.74	NA										0.525	2198.32	F
																						-0.535	1339.75	NA										0.2725	2164.76	M
																						-0.535	1457.76	NA										-0.535	2164.76	F
																						-0.180833	1103.74	NA										-0.535	1756.93	F
																						-0.259167	1339.75	NA										-0.405	1620.99	M
																						-0.348333	1339.75	NA										-0.00583333	8775.52	M
																						0.0183333	1339.75	NA										-0.346667	2991.18	M
																						0.785833	1339.75	NA										0.2475	2164.76	M
																						0.918333	1221.75	NA										0.373333	2028.81	M
																						0.645833	1221.75	NA										-0.555833	2164.76	M
																						0.21	1811.78	NA										-0.0908333	1892.87	M
																						0.525833	1103.74	NA										0.380833	2028.81	M
																						-0.5225	1103.74	NA										0.525	1620.99	M
																						-0.00583333	1103.74	NA										0.77	1756.93	M
																						0.196667	1575.77	NA										0.025	2028.81	M
																						0.196667	1221.75	NA										0.525	5487.28	M
																						-0.461667	1221.75	NA										-0.173333	1892.87	M
																						0.6725	1339.75	NA										0.525	2164.76	M
																						0.773333	1339.75	NA										0.21	2300.7	M
																						-0.3525	1221.75	NA										0.508333	2028.81	F
																						0.773333	1221.75	NA										0.373333	2028.81	F
																						0.645833	1103.74	NA										-0.535	2028.81	F
																						0.785833	1339.75	NA										-0.173333	2028.81	F
																						0.8175	1221.75	NA										-0.173333	2028.81	M
																						0.854167	1221.75	NA										-0.173333	1892.87	F
																						0.34	1221.75	NA										0.0525	1892.87	M
																						0.0366667	1221.75	NA										-0.173333	2164.76	M
																						0.525	1339.75	NA										-0.173333	1620.99	M
																						-0.174167	1103.74	NA										-0.4	1892.87	M
																						0.211667	1339.75	NA										-0.1	2164.76	M
																						0.4	1221.75	NA										-0.420833	2028.81	F
																						0.34	1103.74	NA										-0.1	2164.76	M
																						-0.35	1221.75	NA										0.025	2164.76	F
																						-0.1	1221.75	NA										0.4	2164.76	F
																						-0.1	1221.75	NA										0.2475	2028.81	F
																						-0.146667	1103.74	NA										-0.00583333	1756.93	F
																						-0.35	1221.75	NA										-0.656667	2028.81	F
																						0.854167	1339.75	NA										-0.730833	2028.81	M
																						0.854167	1457.76	NA										-0.730833	1892.87	F
																						0.766667	1339.75	NA										0.7825	2483.05	M
																						0.766667	1221.75	NA										-0.581799	2028.81	F
																						0.7825	1457.76	NA										0.4325	2164.76	M
																						0.77	911.278	NA										-0.539167	1892.87	M
																						0.77	1339.75	NA										0.525	2028.81	F
																						0.7825	1221.75	NA										-0.355833	2028.81	M
																						0.663333	1693.78	NA										-0.2525	2028.81	F
																						0.663333	1103.74	NA										-0.065	1892.87	M
																						0.563333	1103.74	NA										-0.461667	879.256	M
																						0.585833	1339.75	NA										-0.225	1756.93	M
																						0.585833	1457.76	NA										-0.461667	918.848	M
																						0.833333	1575.77	NA										-0.617333	1756.93	M
																						0.585833	1221.75	NA										-0.461667	1756.93	M
																						0.543333	1339.75	NA										-0.461667	1756.93	M
																						0.543333	1221.75	NA										-0.617333	1892.87	M
																						0.383333	1457.76	NA										0.21	2164.76	M
																						0.383333	1221.75	NA										-0.421667	1892.87	M
																						0.383333	861.733	NA										-0.35	2028.81	F
																						0.2725	1575.77	NA										-0.6725	1485.04	M
																						0.2725	1339.75	NA										0.34	2300.7	M
																						0.2375	1221.75	NA										0.980833	2028.81	M
																						0.2725	1339.75	NA										1.24	2545.2	F
																						0.2375	1339.75	NA										0.918333	2164.76	M
																						0.2375	1221.75	NA										0.788333	1756.93	M
																						0.2375	1339.75	NA										0.788333	2811.02	F
																						-0.0425	1103.74	NA										0.8175	2164.76	M
																						0.525833	1103.74	NA										0.854167	1892.87	M
																																		0.645833	2300.7	M
																																		0.773333	2436.64	M
																																		0.773333	1620.99	M
																																		0.645833	2125.13	M
																																		0.785833	2300.7	M
																																		0.645833	1892.87	M
																																		0.785833	2028.81	M
																																		0.773333	1756.93	M
																																		0.773333	1892.87	M
																																		0.773333	1892.87	F
																																		0.980833	2028.81	M
																																		0.788333	5929.76	M
																																		0.645833	2028.81	M
																																		0.883333	1892.87	M
																																		1.24	40995.3	F
																																		1.24	2578.76	M
																																		1.24	2476.98	F
																																		1.24	22591.6	F
																																		1.24	13129.6	F
																																		1.24	2470.2	F
																																		1.24	2748.87	F
																																		1.24	2028.81	M
																																		1.24	2075.22	M
																																		1.24	26264.8	M
																																		0.980833	34715.3	F
																																		0.980833	2028.81	F
																																		0.980833	2777.46	M
																																		1.24	2028.81	F
																																		0.645833	2715.31	M
																																		0.918333	2578.76	M
																																		0.883333	2028.81	M
																																		0.883333	2164.76	M
																																		0.785833	2226.91	M
																																		0.918333	2028.81	M
																																		0.645833	1892.87	M
																																		0.645833	2641.52	M
																																		0.663333	2211.16	M
																																		0.563333	1892.87	F
																																		0.563333	1939.28	M
																																		0.563333	2380.67	M
																																		0.563333	2409.26	F
																																		0.833333	2545.2	F
																																		0.4875	2935.2	F
																																		0.383333	2516.61	M
																																		0.2725	13820.6	F
																																		0.2725	1620.99	M
																																		0.2725	2273.32	F
																																		0.2725	2675.08	M
																																		0.2725	2306.88	M
																																		0.2375	6394.18	M
																																		0.2375	1803.34	F
																																		0.525	1756.93	F
																																		0.525	2211.16	M
																																		0.2475	2442.82	F
																																		0.2475	2075.22	F
																																		0.194167	2369.63	F
																																		0.21	2028.81	F
																																		0.380833	2108.78	M
																																		0.380833	2211.16	F
																																		0.1325	1620.99	F
																																		0.34	2811.02	F
																																		0.34	2539.13	F
																																		0.135	2075.22	M
																																		-0.174167	2108.78	M
																																		0.015	1756.93	F
																																		-0.0425	3071.14	M
																																		-0.0425	2675.08	F
																																		0.218333	2028.81	F
																																		0.218333	1620.99	F
[truncated: 8 more columns]

## Sheet: Supplementary Table 4
Supplementary Table 4	Oenanthe oenanthe			Oenanthe deserti			Oenanthe hispanica			Oenanthe pleschanka			Oenanthe lugens			Oenanthe leucopyga			Monticola solitarius			Turdus philomelos			Turdus iliacus			Turdus viscivorus			Turdus pilaris			Turdus merula			Turdus torquatus			Ficedula hypoleuca			Ficedula albicollis			Lanius isabellinus			Lanius senator
	Year	Moult	Sex	Year	Moult	Sex	Year	Moult	Sex	Year	Moult	Sex	Year	Moult	Sex	Year	Moult	Sex	Year	Moult	Sex	Year	Moult	Sex	Year	Moult	Sex	Year	Moult	Sex	Year	Moult	Sex	Year	Moult	Sex	Year	Moult	Sex	Year	Moult	Sex	Year	Moult	Sex	Year	Moult	Sex	Year
	2008	873.709	NA	2012	855.927	F	1951	924.65	M	1937	1142.37	M	1972	1528.78	NA	2012	1580.01	NA	1961	1543.57	M	1953	1457.76	NA	1937	1465.36	NA	2009	2213.11	NA	1856	1510.24	NA	2011	2108.78	M	1969	1778.18	F	2014	544.387	M	1856	2077.45	M	2012	8255.67	M	2007
	2008	613.444	NA	2014	1638.34	F	1954	924.65	M	1937	974.072	M	1975	1309.04	NA	2013	1829.63	NA	1962	1797.06	F	1966	1540.56	NA	1937	1465.36	NA	2008	2048.52	NA	1867	1510.24	NA	2010	2702.94	M	1885	1778.18	F	2015	681.899	M	1891	1898.87	M	2012	6277.08	M	2012
	2008	613.444	NA	2014	1147.43	M	1952	792.983	F	1948	805.768	M	1952	1421.38	NA	2014	1328.06	NA	1952	1416.82	F	1968	1221.75	NA	1937	1233.49	NA	2009	1883.94	NA	1867	1510.24	NA	2007	2347.11	M	1895	1930.31	F	2015	474.163	M	1895	1023.16	M	2004	8998.23	M	2012
	2007	613.444	NA	2007	974.171	M	1914	792.983	M	1949	1226.53	M	1969	1242.86	NA	2015	1225.8	NA	1863	2250.52	M	1973	1103.74	NA	1977	1581.3	NA	2010	1883.94	NA	1867	1820.94	NA	2007	2244.72	F	1938	2082.43	F	2015	521.46	M	1896	2275.65	M	2011	8898.71	M	2012
	1961	700.199	NA	2007	1187	M	1917	990.483	M	1920	805.768	M	1967	1309.04	NA	2015	1328.06	NA	1877	2177.3	M	1962	1457.76	NA	1922	852.404	NA	2004	2048.52	NA	1870	1510.24	NA	2007	2539.13	M	1913	1778.18	M	1940	1243.44	F	1898	2110.12	M	2011	8573.34	F	2013
	1962	700.199	NA	2007	1415.27	M	1917	792.983	M	1948	1058.22	M	1957	1361.71	NA	2016	1772.78	NA	1867	1543.57	M	1957	1339.75	NA	1922	1465.36	NA	1971	1883.94	NA	1869	1665.59	NA	2007	2164.76	M	1905	1778.18	M	1948	1026.18	F	1900	1923.05	M	2008	6626.25	M	2011
	1954	613.444	NA	2007	1068.75	F	1964	792.983	M	1937	889.92	M	1934	1443.45	NA	1975	1236.81	NA	1930	1670.31	M	1969	1221.75	NA	1888	1465.36	NA	1958	1883.94	NA	1873	1510.24	NA	2010	2811.02	M	1933	1626.05	F	1940	761.623	F	1902	2110.12	M	2012	8313.12	F	2011
	1938	700.199	NA	2007	1273.63	M	2012	1188.02	F	1896	1142.37	M	1937	1361.71	NA	1981	1145.56	NA	1927	1670.31	F	1994	1339.75	NA	1952	1349.43	NA	1937	1883.94	NA	1876	1665.59	NA	2009	5669.63	M	1904	1778.18	F	1950	714.325	F	1902	1080.01	M	1969	6544.99	F	2011
	1967	873.709	NA	2007	1289.07	M	2012	1139.01	F	1948	805.768	M	1962	1668.27	NA	1980	1328.06	NA	1922	2050.55	F	1967	1339.75	NA	1978	1581.3	NA	1965	1719.35	NA	1877	1665.59	NA	2008	1939.28	F	1909	1626.05	M	1929	761.623	M	1906	2110.12	M	1976	6626.25	M	2012
	1904	786.954	NA	2007	1849.5	M	2012	858.817	F	1937	974.072	M	1968	1389.12	NA	1969	1236.81	NA	1908	2177.3	F	1972	1221.75	NA	1932	1465.36	NA	1937	1225.6	NA	1877	1976.3	NA	2011	8300.96	M	1909	1930.31	F	1937	598.456	M	1916	2110.12	M	1978	8898.71	M	2013
	1941	786.954	NA	2012	1147.43	M	2013	858.817	M	1937	889.92	F	1961	1242.86	NA	1980	1236.81	NA	1925	1923.81	F	1958	1757.69	NA	1938	1581.3	NA	1948	1883.94	NA	1878	1510.24	NA	2011	2380.67	M	1928	1930.31	F	1940	761.623	F	1919	1866.19	M	1877	6009.17	M	2013
	1911	700.199	NA	1960	1060.8	M	2013	990.483	M	1937	1058.22	F	1967	1361.71	NA	1954	1328.06	NA	1927	2050.55	M	1964	1186.54	NA	1928	1349.43	NA	1951	1719.35	NA	1878	1665.59	NA	2011	2777.46	F	1905	1778.18	M	1940	761.623	F	1924	1853.13	M	1944	5905.29	M	2014
	1903	700.199	NA	1979	1147.43	M	2013	924.65	F	1937	1142.37	F	1954	1571.48	NA	1962	1419.31	NA	1869	1923.81	M	1969	1103.74	NA	1867	1349.43	NA	1952	2048.52	NA	1879	1665.59	NA	2010	5611.46	F	1908	1930.31	M	1940	1026.18	F	1924	2110.12	M	1936	6277.08	M	2014
	1892	613.444	NA	1959	1147.43	M	2013	1220.31	M	1949	974.072	F	1962	1427.9	NA	1971	1552.26	NA	1922	1670.31	F	1964	1304.55	NA	1948	1465.36	NA	1927	2213.11	NA	1882	1510.24	NA	2009	3071.14	F	1905	1473.93	F	1940	530.983	M	1938	2275.65	M	1944	6987	F	2015
	1925	613.444	NA	1922	1234.06	M	2011	990.483	M	1934	974.072	F	1967	1203.05	NA	1969	1145.56	NA	1909	1543.57	F	1937	1103.74	NA	1981	1349.43	NA	1952	2213.11	NA	1885	1665.59	NA	2015	3071.14	M	1913	1778.18	M	1940	511.938	M	1942	1898.87	M	1914	4848.99	F	1986
	1917	700.199	NA	1937	1147.43	M	1934	727.15	M	1948	805.768	F	1967	1331.11	NA	1965	1328.06	NA	1908	1416.82	F	1971	1457.76	NA	1917	1233.49	NA	1932	1883.94	NA	1885	1820.94	NA	2008	2075.22	M	1914	1778.18	M	1948	787.777	M	1943	1898.87	M	1938	6090.43	M	1957
	1919	700.199	NA	1933	974.171	M	1933	1056.32	M	1922	1058.22	M	1967	1136.87	NA	1962	1552.26	NA	1875	1416.82	F	1964	1304.55	NA	1957	1349.43	NA	1927	2048.52	NA	1886	1820.94	NA	2008	2211.16	M	1913	1626.05	F	1940	707.726	F	1948	1990.34	M	1869	6277.08	F	1960
	1893	700.199	NA	1933	1060.8	M	1933	990.483	M	1922	1142.37	M	1959	1210.6	NA	1967	1552.26	NA	1867	1543.57	F	2001	1103.74	NA	1931	1349.43	NA	1963	2213.11	NA	1888	1665.59	NA	2011	2028.81	M	1907	1169.67	F	1940	691.421	F	1954	757.674	M	1871	5253.16	F	1982
	1893	700.199	NA	1921	1060.8	M	1933	792.983	M	1907	1226.53	M	1968	1136.87	NA	1968	1328.06	NA	1870	1670.31	F	1957	1304.55	NA	1925	1581.3	NA	1927	2213.11	NA	1889	1820.94	NA	2010	27462.3	F	1891	1473.93	F	1940	738.719	M	1960	2110.12	F	1874	6984.97	M	1936
	1911	613.444	NA	1947	1060.8	M	1934	924.65	F	1905	721.617	M	1935	1331.11	NA	1968	1328.06	NA	1905	1797.06	F	1965	1221.75	NA	1925	1349.43	NA	1928	1883.94	NA	1889	1354.88	NA	2009	2533.44	F	1920	1778.18	F	1940	660.429	F	1961	2110.12	F	1867	6669.33	F	2012
	1918	700.199	NA	1933	1147.43	M	1895	792.983	M	1928	1226.53	M	1948	1063.14	NA	1937	1552.26	NA	1871	1797.06	F	1998	1521.67	NA	1952	1233.49	NA	1934	2669.78	NA	1890	1665.59	NA	2008	1939.28	F	1914	1930.31	F	1940	840.394	M	2001	2042.15	M	1869	6277.08	F	1934
	1908	700.199	NA	1950	974.171	M	1869	990.483	M	1930	1058.22	M	1923	1331.11	NA	1945	1236.81	NA	1875	1543.57	F	1920	1457.76	NA	1936	1581.3	NA	1910	2213.11	NA	1890	1665.59	NA	2008	3510.43	M	1913	1473.93	F	1940	559.55	F	2009	1933.48	M	1869	6009.17	F	1903
	1906	843.15	NA	1933	1147.43	F	1894	661.317	M	1902	1058.22	M	1955	1210.6	NA	1825	1054.31	NA	1874	1416.82	F	1907	1339.75	NA	1928	1349.43	NA	1936	1883.94	NA	1890	1820.94	NA	2007	2777.46	M	1903	1778.18	F	1932	830.871	M	2010	2155.86	M	1877	6358.34	F	1906
	1926	786.954	NA	1933	974.171	F	1911	924.65	M	1902	1058.22	M	1912	1136.87	NA	1851	1236.81	NA	1916	1670.31	M	1891	1457.76	NA	1928	1233.49	NA	1918	1554.77	NA	1890	1665.59	NA	2004	12020.1	M	1914	1778.18	M	1874	660.91	M	2011	1833.52	M	1870	5486	F	1913
	1924	700.199	NA	1921	1234.06	F	1911	661.317	M	1957	974.072	M	1954	1264.93	NA	1838	1236.81	NA	1874	1923.81	M	1901	1221.75	NA	1928	1581.3	NA	1935	1719.35	NA	1891	1665.59	NA	1958	2719.29	M	1905	1626.05	M	1874	928.855	M	2011	2110.12	M	1870	6358.34	F	1936
	1915	700.199	NA	1933	1234.06	M	1905	990.483	M	1957	1058.22	F	1922	1443.45	NA	1962	1328.06	NA	1875	1923.81	M	1903	1339.75	NA	1948	1349.43	NA	1915	1554.77	NA	1891	1665.59	NA	1965	3255.67	M	1887	1473.93	M	1845	1094.95	M	2013	1117.36	F	1925	6626.25	M	1903
	1910	700.199	NA	1970	1512.19	M	1894	990.483	M	1973	1142.37	M	1839	1492.27	NA	1963	1328.06	NA	1875	1797.06	M	1905	1339.75	NA	1928	1465.36	NA	1906	1883.94	NA	1892	1820.94	NA	1975	2777.46	M	1908	1778.18	M	1920	795.854	M	2013	2155.86	M	1913	6358.34	M	1907
	1918	700.199	NA	1932	974.171	M	1905	1056.32	M	1905	1142.37	M	1922	1443.45	NA	1981	1800.54	NA	1936	1797.06	M	1911	1221.75	NA	1952	1465.36	NA	1936	1719.35	NA	1894	1510.24	NA	1981	2811.02	M	1887	1626.05	M	1874	958.855	M	2014	2110.12	F	1866	8008.9	F	1909
	1915	700.199	NA	1931	714.286	M	1893	990.483	M	1919	889.92	M	1923	1443.45	NA	1962	1800.54	NA	1934	2390.79	M	1918	1221.75	NA	1959	1581.3	NA	1907	2048.52	NA	1894	1820.94	NA	1951	1892.87	M	1881	1778.18	M	1920	809.883	M	2014	2275.65	M	1970	6358.34	F	1907
	1940	700.199	NA	1899	1147.43	M	1915	990.483	M	1925	1350.93	M	1823	989.411	NA	1959	1236.81	NA	1934	2177.3	M	1904	1221.75	NA	1959	1233.49	NA	1892	1883.94	NA	1896	1820.94	NA	1988	2545.2	M	1923	1321.8	M	1879	654.46	F	2015	1757.06	F	1924	5741.25	M	1870
	1906	613.444	NA	1929	1375.7	M	1894	990.483	M	1910	1058.22	M	1895	1129.33	NA	1973	1419.31	NA	1947	1670.31	M	1911	1103.74	NA	1959	1581.3	NA	1931	2048.52	NA	1896	1510.24	NA	1995	17396.1	M	1936	1930.31	F	1920	588.933	M	2015	1985.98	F	1924	6669.33	M	1869
	1922	613.444	NA	1931	1147.43	M	1913	727.15	M	1909	974.072	M	1895	1063.14	NA	2005	1552.26	NA	1948	2177.3	M	1901	1103.74	NA	1986	1349.43	NA	1898	2048.52	NA	1896	1820.94	NA	1971	2777.46	F	1923	1473.93	F	1845	691.421	M	2015	2321.38	M	1884	6894.17	M	1919
	1924	276.979	NA	1923	974.171	M	1891	858.817	M	1920	1226.53	M	1908	1421.38	NA	2010	1552.26	NA	1936	2304.04	M	1904	1339.75	NA	1936	1581.3	NA	1892	2048.52	NA	1895	1820.94	NA	1968	3037.58	M	1926	1473.93	M	1953	729.196	M	2015	2111.73	F	1870	6626.25	F	1951
	1922	526.69	NA	1929	1147.43	M	1912	727.15	M	1910	889.92	M	1822	1136.87	NA	2008	1419.31	NA	1894	1923.81	M	1904	1103.74	NA	1907	1349.43	NA	1924	1883.94	NA	1896	1820.94	NA	1962	2164.76	M	1923	1930.31	F	1968	1026.18	F	2015	2222.35	F	1870	8207.94	F	1919
	1892	526.69	NA	1947	974.171	M	1927	661.317	M	1909	1142.37	M	1822	1063.14	NA	1880	1054.31	NA	1945	1797.06	F	1904	1339.75	NA	1921	1465.36	NA	1949	1883.94	NA	1897	1820.94	NA	1966	2447.41	M	1905	1626.05	F	1975	1196.14	F	2016	1944.6	M	1870	6626.25	F	1900
	1909	295.026	NA	1970	1136.24	F	1901	661.317	M	1902	1368.6	M	1908	1443.42	NA	1922	1328.06	NA	1900	1670.31	F	1892	1221.75	NA	1909	1581.3	NA	1945	2213.11	NA	1897	1665.59	NA	1969	2498.79	M	1879	1169.67	F	1922	511.938	M	2016	2110.12	F	1874	6626.25	F	1910
	1923	613.444	NA	1934	1147.43	M	1891	990.483	F	1891	889.92	M	1973	1136.87	NA	1862	1145.56	NA	1948	1543.57	F	1921	1457.76	NA	1909	1465.36	NA	1882	2377.69	NA	1896	1976.3	NA	1968	2459.17	F	1921	1778.18	F	1922	767.601	M	2016	2133.62	M	1916	8848.95	F	1899
	1901	700.199	NA	1936	1468.06	M	1901	990.483	M	1891	889.92	M	1970	1203.05	NA	1905	1054.31	NA	1901	1543.57	F	1902	1221.75	NA	1931	1349.43	NA	1921	1883.94	NA	1897	1976.3	NA	1937	2719.29	M	1927	1626.05	F	1908	1196.14	M	2016	2412.05	F	1971	6937.24	M	1916
	1909	526.69	NA	1922	1468.06	M	1894	990.483	M	1891	805.768	M	1952	1331.11	NA	1922	1639.84	NA	1948	2050.55	F	1918	1339.75	NA	1893	1233.49	NA	1914	1883.94	NA	1898	1665.59	NA	1938	3071.14	M	1920	1626.05	F	1921	805.376	M	2016	2155.86	M	1927	6358.34	F	1925
	1923	613.444	NA	1863	1060.8	M	1906	1056.32	M	1891	974.072	M	1957	989.411	NA	1919	1054.31	NA	1933	2177.3	F	1919	1339.75	NA	1925	1465.36	NA	1894	2048.52	NA	1899	1665.59	NA	1901	1892.87	M	1968	1626.05	F	1921	606.847	M	2016	3407.13	M	1931	7252.89	M	1917
	1901	786.954	NA	1922	1147.43	M	1902	727.15	M	1899	889.92	F	1979	1136.87	NA	1855	1236.81	NA	1934	1797.06	M	1901	1221.75	NA	1874	1233.49	NA	1914	1390.18	NA	1899	1820.94	NA	1982	1892.87	F	1968	1778.18	F	1905	878.169	M	2016	2042.15	M	1931	6626.25	F	1923
	1909	526.69	NA	1947	974.171	M	1893	924.65	M	1928	889.92	M	1957	1210.6	NA	1874	1145.56	NA	1948	1670.31	M	1900	1221.75	NA	1907	1465.36	NA	1920	1883.94	NA	1899	1665.59	NA	1903	2164.76	M	1938	1473.93	M	1935	776.809	M	2011	2099	M	1879	8332.23	F	1912
	1902	613.444	NA	1922	1234.06	M	1906	990.483	M	2011	1058.22	M	2011	1264.93	NA	1874	1236.81	NA	1876	2050.55	M	1925	1221.75	NA	1908	1349.43	NA	1928	2213.11	NA	1900	1510.24	NA	1897	2028.81	M	1910	1626.05	M	1921	806.507	M	1834	835.396	F	1927	5886.18	M	1933
	1915	526.69	NA	1919	1289.07	M	1906	924.65	M	2011	1142.37	M	2013	1309.04	NA	1874	1054.31	NA	1901	2430.79	M	1901	1339.75	NA	1923	1465.36	NA	1910	2048.52	NA	1900	1820.94	NA	1924	2164.76	M	1968	1778.18	M	1921	559.55	F	1846	991.173	F	1907	8699.67	M	1864
	1924	613.444	NA	1922	1763.99	M	1830	1056.32	M	2007	889.92	M	2007	1331.11	NA	1922	1328.06	NA	1901	2304.04	M	1911	1339.75	NA	1909	1349.43	NA	1920	1554.77	NA	1901	1354.88	NA	1916	2397.02	M	1910	1778.18	M	1921	729.196	M	1965	1034.28	M	1933	6300.65	F	1869
	1902	526.69	NA	1927	1060.8	M	1899	792.983	M	2012	1142.37	M	2007	1443.45	NA	1864	1054.31	NA	1917	2169.46	M	1927	1339.75	NA	1900	1233.49	NA	1914	1883.94	NA	1901	1510.24	NA	1911	1756.93	M	1926	1930.31	F	1917	511.938	M	1902	1199.8	M	1945	7061.71	M	1952
	1964	613.444	NA	1908	1234.06	M	1894	792.983	M	2010	974.072	M	2007	1242.86	NA	1909	1236.81	NA	1878	1797.06	M	1904	1103.74	NA	1913	1465.36	NA	1885	1883.94	NA	1902	1665.59	NA	1933	2028.81	M	1980	1930.31	F	1921	521.46	M	1917	1833.52	M	1947	8600.14	M	1947
	1925	526.69	NA	1856	974.171	M	1894	792.983	M	2003	1142.37	M	2012	1571.48	NA	1919	1145.56	NA	1878	1543.57	F	1894	1103.74	NA	1907	1233.49	NA	1933	1554.77	NA	1902	1665.59	NA	1896	1756.93	M	1910	1778.18	F	2010	552.289	M	1904	1820.46	M	1933	6937.24	M	1933
	1917	700.199	NA	1911	887.543	F	1911	1056.32	M	2016	1310.68	F	2012	1264.93	NA	1922	1328.06	NA	1884	1543.57	F	1910	1339.75	NA	1908	1117.56	NA	1891	1883.94	NA	1901	1665.59	NA	1887	1756.93	M	1926	1321.8	F	2010	779.07	M	1943	1023.16	M	1945	6009.17	F	1922
	1915	786.954	NA	1911	800.914	F	1894	1056.32	M	2011	1226.53	M	2013	1571.48	NA	1900	1328.06	NA	1904	1923.81	F	1894	1221.75	NA	1911	1581.3	NA	1890	1883.94	NA	1903	1820.94	NA	1904	1892.87	M	2007	1473.93	F	2009	511.938	F	1943	2321.38	M	1921	6544.99	F	1918
	1921	613.444	NA	1913	1404.34	F	1891	858.817	F	2013	1142.37	M	2013	1571.48	NA	1919	1772.78	NA	1910	1797.06	F	1904	1221.75	NA	1911	1117.56	NA	1905	1719.35	NA	1903	1665.59	NA	1899	1756.93	M	1973	1778.18	F	2009	995.513	F	1943	1245.54	M	1920	6009.17	F	1935
	1897	700.199	NA	1911	974.171	F	1962	990.483	M	2016	974.072	M	2013	1242.86	NA	1927	1236.81	NA	1910	1543.57	F	1968	1221.75	NA	1909	1117.56	NA	1890	1883.94	NA	1903	1820.94	NA	1988	2028.81	F	1952	1778.18	M	2009	1064.42	M	1847	868.755	M	1933	7093.21	F	1933
	1915	526.69	NA	1908	769.298	F	1911	1056.32	F	2011	974.072	M	2013	1169.13	NA	1865	1236.81	NA	1921	2123.78	M	1902	1103.74	NA	1902	1465.36	NA	1917	1390.18	NA	1903	1354.88	NA	1906	879.256	M	1964	1778.18	M	2008	1256.8	M	1905	868.755	M	1921	6669.33	F	1922
	1949	526.69	NA	1917	800.914	F	1934	1171.31	M	2011	1310.68	F	2013	1242.86	NA	1937	871.811	NA	1971	3101.45	M	1909	1221.75	NA	1901	1465.36	NA	1915	1883.94	NA	1904	1665.59	NA	1900	1756.93	M	1930	1778.18	M	2008	1133.04	F	1943	1844.64	M	1933	8244.25	F	1949
	1925	526.69	NA	1896	714.286	F	1894	924.65	F	2016	1058.22	F	2014	1838.79	NA	1865	1236.81	NA	1924	2050.55	F	1904	1339.75	NA	1910	1465.36	NA	1889	1883.94	NA	1904	1820.94	NA	1930	2028.81	M	1918	1930.31	M	2008	579.726	M	1968	1034.28	M	1933	8600.14	F	1904
	1929	526.69	NA	1879	974.171	F	1894	990.483	F	2004	1142.37	M	2014	1169.13	NA	1874	1236.81	NA	1953	1416.82	F	1911	1221.75	NA	1909	1465.36	NA	1917	1883.94	NA	1904	1510.24	NA	1901	1620.99	M	1918	1473.93	F	2008	1134.17	M	1943	836.084	M	1933	7609.93	F	1904
	1929	526.69	NA	1907	714.286	F	1906	1056.32	F	2016	1142.37	M	2015	1331.11	NA	1862	1328.06	NA	1949	1543.57	F	1918	985.732	NA	1909	1349.43	NA	1995	1554.77	NA	1904	1665.59	NA	1891	2164.76	M	1891	1778.18	M	2008	730.642	M	1931	1944.6	M	1901	8244.25	M	1917
	1904	526.69	NA	1907	714.286	F	1969	1122.15	F	2016	974.072	F	2015	1571.48	NA	1869	1397.51	NA	1942	1670.31	F	1926	1221.75	NA	1908	1349.43	NA	1910	1883.94	NA	1905	1510.24	NA	1903	1892.87	M	1925	1626.05	F	2008	899.157	M	1904	1933.48	M	1918	8780.08	M	1924
	1916	526.69	NA	1899	974.171	M	1875	727.15	M	2014	889.92	M	2015	1242.86	NA	1921	780.562	NA	1961	1670.31	M	1933	1339.75	NA	1890	1349.43	NA	1889	1719.35	NA	1905	1665.59	NA	1923	2028.81	M	1918	1778.18	M	2012	660.91	F	1943	2155.86	M	1933	8848.95	F	1932
	2012	833.868	NA	1879	1443.37	M	1959	858.817	M	2014	1226.53	M	1988	1668.27	NA	1920	871.811	NA	1909	1797.06	M	1995	1103.74	NA	1906	1349.43	NA	1935	1883.94	NA	1904	1665.59	NA	1890	2028.81	M	1923	1473.93	F	2011	511.938	F	1931	1080.01	M	1898	8581.03	M	1917
	2015	259.867	NA	1933	1289.07	M	1913	924.65	F	2012	1058.22	F	1957	1331.11	NA	1919	598.063	NA	1888	1923.81	M	1968	1221.75	NA	1900	1349.43	NA	1935	1883.94	NA	1904	1665.59	NA	1889	2028.81	M	1913	1778.18	M	2011	1185.64	M	1904	1898.87	M	1912	8898.71	F	1901
	1922	613.444	NA	1919	887.543	F	1893	990.483	M	2011	1142.37	M	1981	1443.45	NA	1920	689.312	NA	1901	1670.31	M	1905	1103.74	NA	1930	1233.49	NA	1935	2213.11	NA	1905	1510.24	NA	1918	1892.87	M	1925	1778.18	M	2011	511.938	F	1943	2155.86	M	1931	8749.43	F	1934
	1910	526.69	NA	1923	800.914	F	2013	1171.31	F	1882	1142.37	M	1900	1443.45	NA	1921	963.061	NA	1947	1543.57	M	1901	1221.75	NA	1909	1581.3	NA	1952	1719.35	NA	1904	1665.59	NA	1890	2028.81	M	1910	1473.93	M	2010	681.899	F	1943	2702.11	M	1949	8699.67	M	1886
	1922	526.69	NA	1914	887.543	F	2013	792.983	F	1907	974.072	M	1927	1331.11	NA	1919	689.312	NA	1937	1797.06	M	1901	1103.74	NA	1917	1233.49	NA	1935	2048.52	NA	1904	1510.24	NA	1936	1485.04	M	1934	1778.18	M	2009	679.955	F	2002	1034.28	M	1932	8381.99	F	1924
	1907	613.444	NA	1956	800.914	F	2013	990.483	M	1908	1142.37	M	1908	915.683	NA	1911	1236.81	NA	1903	1923.81	F	1894	1221.75	NA	1906	1465.36	NA	1935	2213.11	NA	1905	1820.94	NA	1925	1485.04	M	1930	1930.31	F	2009	896.732	M	2011	1234.42	M	1947	8699.67	M	1953
	1910	700.199	NA	1912	800.914	F	1904	858.817	M	1929	889.92	M	1900	1063.14	NA	1938	1236.81	NA	1904	1670.31	M	1890	1221.75	NA	1909	1581.3	NA	1970	1719.35	NA	1905	1820.94	NA	1930	1892.87	M	1918	1626.05	F	2009	769.863	F	1995	1833.52	M	1899	8799.19	M	1936
	1910	508.643	NA	1954	714.286	M	1812	924.65	F	1929	1058.22	M	1863	1063.14	NA	1910	963.061	NA	1905	2050.55	M	1938	1221.75	NA	2005	1581.3	NA	1971	2377.69	NA	1905	1665.59	NA	1920	1756.93	M	1918	1626.05	F	2009	464.64	M	2003	2110.12	M	1907	6009.17	M	1949
	1910	873.709	NA	1951	1381.43	M	1905	924.65	M	1870	1142.37	M	1918	1443.45	NA	1938	963.061	NA	1902	2177.3	M	1901	1221.75	NA	1909	1117.56	NA	1907	2213.11	NA	1905	1820.94	NA	1926	1756.93	M	1918	1473.93	M	2009	976.468	M	1847	777.279	F	1966	7622.35	F	1930
	1910	613.444	NA	1914	1446.88	M	1912	858.817	M	1904	1363.55	M	1863	1242.86	NA	1930	1718.8	NA	1955	1670.31	M	1968	1339.75	NA	1909	1581.3	NA	1907	2048.52	NA	1905	1665.59	NA	1902	2028.81	M	1909	1778.18	M	2009	757.764	M	1901	1898.87	M	1948	5741.25	M	1936
	1910	263.345	NA	1924	1168.6	M	1902	1056.32	M	1878	805.768	M	1908	1242.86	NA	1938	1419.31	NA	1925	1543.57	M	1936	1339.75	NA	1997	1697.24	NA	2006	1554.77	NA	1905	1820.94	NA	1930	1485.04	M	1918	1778.18	F	1846	1120.77	F	1910	2110.12	F	1947	7473.07	F	1936
	1910	613.444	NA	1912	887.543	F	1904	924.65	M	1907	553.313	M	1918	1242.86	NA	1923	1225.8	NA	1969	1416.82	M	1918	1103.74	NA	1923	1581.3	NA	1851	2048.52	NA	1905	1665.59	NA	1900	2028.81	M	1918	1626.05	M	1846	808.92	F	1967	2099	M	1948	6626.25	F	1920
	1910	508.643	NA	1951	1234.06	M	1897	792.983	M	1904	974.072	M	1908	1331.11	NA	1930	1580.01	NA	1962	1670.31	M	1901	1339.75	NA	1957	1465.36	NA	1846	1719.35	NA	1906	1665.59	NA	1923	2028.81	M	1918	1778.18	F	1970	1088.31	F	1893	1923.05	M	1948	6277.08	F	1911
	1910	526.69	NA	1915	1060.8	M	1895	990.483	M	1877	805.768	M	1916	1443.45	NA	1856	1447.06	NA	1915	1797.06	F	1904	1457.76	NA	1961	1581.3	NA	1883	2048.52	NA	1907	1820.94	NA	1920	1892.87	M	1909	1930.31	F	1932	946.606	M	1935	2088.57	M	1948	6626.25	M	1926
	1910	436.457	NA	1950	1381.43	M	1895	1105.47	M	1907	1142.37	M	1908	1136.87	NA	1930	963.061	NA	1912	1543.57	F	1896	1103.74	NA	1906	1465.36	NA	1889	2048.52	NA	1908	1510.24	NA	1908	2300.7	M	1926	1321.8	M	1942	708.207	M	1894	2042.83	M	1937	7311.36	F	1908
	1910	526.69	NA	1945	1147.43	M	1903	924.65	M	1907	1226.53	M	1918	1443.45	NA	1930	1054.31	NA	1907	1290.08	F	1911	1457.76	NA	1906	1233.49	NA	1917	1883.94	NA	1907	1820.94	NA	1874	2164.76	M	1918	1778.18	F	1947	729.511	F	1890	2275.65	M	1948	5741.25	M	1910
	1910	613.444	NA	1921	887.543	M	2006	858.817	M	1905	805.768	M	1908	1264.93	NA	1951	1328.06	NA	1912	1543.57	M	2010	1457.76	NA	1904	1349.43	NA	1917	2213.11	NA	1907	1976.3	NA	1919	2164.76	M	1905	1778.18	F	1957	1095.26	F	1894	1787.78	M	1824	5637.38	M	1937
	1910	526.69	NA	1954	1060.8	M	2009	924.65	M	1907	805.768	F	1877	1264.93	NA	1930	1145.56	NA	2015	2430.79	M	1921	1221.75	NA	1906	1349.43	NA	1911	1719.35	NA	1907	1510.24	NA	1908	2028.81	F	1925	1626.05	F	1974	925.3	F	1893	1876.63	M	1938	6009.17	M	1884
	1910	526.69	NA	1889	1147.43	M	2014	924.65	F	1901	1058.22	F	1908	1136.87	NA	1843	1580.01	NA	2014	2422.95	F	1905	1103.74	NA	1909	1349.43	NA	1920	1719.35	NA	1908	1820.94	NA	1919	2164.76	F	1925	1473.93	F	1947	606.847	F	1900	1855.07	M	1909	6987	M	1948
	1961	700.199	NA	1959	1234.06	M	2011	858.817	M	1905	974.072	F	1885	1242.86	NA	1952	1054.31	NA	2015	1923.81	M	1921	1221.75	NA	1909	1465.36	NA	2014	1883.94	NA	1907	1820.94	NA	1913	2164.76	F	1918	1626.05	F	1940	884.633	F	1936	1887.75	M	1909	6277.08	M	1937
	1935	526.69	NA	1923	974.171	M	2004	1088.61	M	1905	553.313	F	1922	1242.86	NA	1952	1328.06	NA	2006	2430.79	M	1894	1103.74	NA	1904	1233.49	NA	2014	1883.94	NA	1907	1976.3	NA	1913	2028.81	F	1918	1626.05	M	1944	1085.74	F	1888	1034.28	F	2013	6650.22	F	1943
	1973	526.69	NA	1849	800.914	M	2008	924.65	M	1904	1058.22	F	1918	1309.04	NA	1965	963.061	NA	1934	1923.81	M	1896	1103.74	NA	1905	1349.43	NA	1934	2213.11	NA	1907	1820.94	NA	1924	1756.93	M	1929	1930.31	M	1948	702.075	M	1893	1853.13	F	1903	6009.17	M	1902
	1974	490.596	NA	1845	800.914	M	2010	990.483	F	1878	974.072	F	1908	1443.45	NA	1863	1660.24	NA	1934	1543.57	F	1925	1221.75	NA	1909	1349.43	NA	2002	2213.11	NA	1907	1510.24	NA	1910	1892.87	M	1921	1626.05	M	1971	729.196	M	1888	988.538	F	1909	6358.34	F	1909
	1948	526.69	NA	1937	1147.43	M	2016	924.65	M	1905	974.072	F	1908	1242.86	NA	1919	1970.09	NA	1855	1670.31	M	1916	1457.76	NA	1923	1349.43	NA	1923	2213.11	NA	1907	1976.3	NA	1905	2028.81	M	1908	1321.8	M	1971	511.938	M	2009	1866.19	M	1910	8257.7	M	1824
	1948	526.69	NA	1948	1147.43	M	2008	990.483	M	1870	889.92	F	1908	1309.04	NA	1944	1419.31	NA	1897	1797.06	F	1910	1575.77	NA	1906	1349.43	NA	1887	1719.35	NA	1909	1665.59	NA	1993	1892.87	M	1918	1778.18	M	1982	729.196	M	1935	1866.19	M	1927	6594.75	M	1855
	1947	472.55	NA	1948	1234.06	M	2009	990.483	M	1874	805.768	F	1944	1571.48	NA	1908	1054.31	NA	1963	1670.31	F	1906	1339.75	NA	1890	1465.36	NA	1979	2213.11	NA	1908	1665.59	NA	1906	1892.87	F	1910	1626.05	M	1971	559.55	M	1928	1877.31	M	1904	6358.34	M	1809
	1910	526.69	NA	1948	887.543	M	2016	792.983	M	1901	974.072	F	1944	1242.86	NA	1927	1720.3	NA	1913	1923.81	F	1896	1103.74	NA	1905	1465.36	NA	1990	1883.94	NA	1908	1665.59	NA	1905	2028.81	M	1919	1930.31	M	1970	796.984	M	1930	2087.89	M	2008	6676.01	M	1913
	1990	613.444	NA	1902	1147.43	M	2014	990.483	M	1874	553.313	F	1863	1331.11	NA	1927	1236.81	NA	1913	2050.55	F	1892	1103.74	NA	1907	1349.43	NA	1934	2213.11	NA	1909	1665.59	NA	1935	2028.81	M	1894	1778.18	M	1951	559.235	M	1928	2020.59	M	1902	6669.33	M	1970
	1976	490.596	NA	1949	1234.06	M	1982	1056.32	F	1907	805.768	F	1922	1063.14	NA	1943	1328.06	NA	1913	1670.31	F	1995	1103.74	NA	1902	1233.49	NA	1939	1554.77	NA	1908	1820.94	NA	1994	1892.87	M	1900	1626.05	M	1948	738.719	M	1910	1933.48	M	1902	6173.21	F	1970
	1975	436.457	NA	1948	1060.8	M	1962	990.483	M	1907	974.072	F	1863	1491.42	NA	1918	1772.78	NA	1913	1870.28	F	1926	1221.75	NA	1923	1349.43	NA	1882	2048.52	NA	1908	1665.59	NA	1927	1892.87	M	1890	1626.05	M	1966	863.327	F	1875	2099	M	2015	5905.29	F	1970
	1974	311.602	NA	1948	974.171	M	1958	792.983	M	1874	1058.22	F	1863	1136.87	NA	1913	1419.31	NA	1812	1797.06	M	1910	1339.75	NA	1925	1117.56	NA	1882	2213.11	NA	1910	1665.59	NA	1911	1485.04	F	1910	1778.18	M	1979	776.809	F	1910	2099	M	2015	6812.91	M	1979
	1849	508.643	NA	1948	1234.06	M	1961	1056.32	M	1904	805.768	F	1936	1242.86	NA	1913	1328.06	NA	1855	1670.31	F	1877	1221.75	NA	1908	1233.49	NA	1890	2048.52	NA	1910	1820.94	NA	1997	2028.81	M	1896	1473.93	M	1996	836.205	M	1943	1843.95	M	2016	6277.08	M	1933
	1910	526.69	NA	1911	974.171	M	1952	924.65	F	1920	1058.22	F	1934	1169.13	NA	1913	1236.81	NA	1888	1670.31	F	1917	1103.74	NA	1909	1349.43	NA	1913	2048.52	NA	1910	1665.59	NA	1891	1892.87	M	1935	1778.18	M	1923	559.235	M	1944	1844.64	M	2005	7354.44	M	1919
	1954	173.112	NA	1948	974.171	M	1982	858.817	M	1905	1226.53	F	1950	1331.11	NA	1907	1145.56	NA	1889	1543.57	F	1905	1221.75	NA	1918	1465.36	NA	1913	1883.94	NA	1910	1820.94	NA	1906	1485.04	M	1918	1626.05	F	1948	559.235	M	1909	2110.12	M	2016	7479.75	M	1913
	1954	526.69	NA	1949	887.543	M	1978	727.15	M	1875	889.92	M	1933	1264.93	NA	1907	1145.56	NA	1912	1543.57	F	1900	1221.75	NA	1909	1349.43	NA	1911	1719.35	NA	1911	1665.59	NA	1931	1756.93	M	1906	1321.8	F	1948	776.809	M	1915	868.755	F	2015	8533.3	M	1884
	1954	786.954	NA	1949	974.171	M	1961	1073.18	M	1901	1226.53	M	1934	1264.93	NA	1916	1236.81	NA	1882	1797.06	F	1905	1221.75	NA	1909	1465.36	NA	1910	2048.52	NA	1911	1510.24	NA	1914	1620.99	M	1889	1626.05	F	1942	702.075	M	1922	2031.71	M	1880	6626.25	M	1916
	1917	613.444	NA	1947	1060.8	M	1967	1122.15	F	1884	974.072	M	1934	1331.11	NA	1933	1328.06	NA	1897	1923.81	M	1905	1103.74	NA	1905	1349.43	NA	1911	2377.69	NA	1910	1665.59	NA	1951	2028.81	F	1910	1321.8	F	1944	530.983	M	1913	1923.05	M	1885	6358.34	M	1922
	1969	526.69	NA	1949	1234.06	M	1959	924.65	M	1945	1142.37	M	1933	1210.6	NA	1947	1328.06	NA	1933	1797.06	F	1942	1457.76	NA	1906	1697.24	NA	1908	2048.52	NA	1911	1665.59	NA	1951	1756.93	F	1907	1626.05	M	1941	511.938	M	1919	1855.07	M	1885	6300.65	F	1918
	1956	700.199	NA	1969	800.914	F	1961	924.65	M	1878	1058.22	M	1918	915.683	NA	1933	1580.01	NA	2013	1923.81	M	1910	1221.75	NA	1904	1349.43	NA	1973	2213.11	NA	1910	1510.24	NA	1917	2028.81	F	1926	1626.05	F	1940	588.933	M	1909	1933.48	M	1885	6358.34	F	1914
	1968	700.199	NA	1969	800.914	M	1967	924.65	F	1884	1226.53	M	1904	1443.45	NA	1927	1419.31	NA	2012	2050.55	F	1916	1339.75	NA	1900	1349.43	NA	1973	2213.11	NA	1910	1820.94	NA	1911	1756.93	F	1896	1778.18	F	1940	511.938	M	1951	1866.19	M	1885	6937.24	F	1914
	1960	526.69	NA	1975	1234.06	M	1950	924.65	F	1945	1226.53	M	1927	1443.45	NA	1933	1942.34	NA	2013	1923.81	M	1894	1103.74	NA	1906	1349.43	NA	1973	1719.35	NA	1912	1665.59	NA	1924	2164.76	F	1907	1778.18	M	1940	729.196	M	1937	2099	M	1897	7473.07	M	1886
	1963	526.69	NA	1958	1029.18	F	1936	990.483	F	1870	974.072	F	1950	1331.11	NA	1933	598.063	NA	2014	1923.81	M	1910	1221.75	NA	1906	1233.49	NA	2008	2048.52	NA	1911	1510.24	NA	1922	1892.87	F	1918	1321.8	M	1940	681.899	M	1891	1866.19	M	1897	6358.34	F	1969
	1960	526.69	NA	1962	1234.06	M	1949	792.983	F	1901	974.072	M	1950	1136.87	NA				2013	1797.06	M	1925	1221.75	NA	1914	1465.36	NA	2002	2730.33	NA	1912	1510.24	NA	1907	1892.87	F	1914	1930.31	M	1939	908.68	M	1891	2064.39	M	1874	6626.25	F	1969
	1967	613.444	NA	1834	887.543	M	1937	792.983	M	1893	1058.22	M							1966	1670.31	F	1905	1339.75	NA	1920	1349.43	NA	2001	1883.94	NA	1913	1665.59	NA	1924	2164.76	F	1890	1626.05	F	1943	1045.39	M	1891	2275.65	M	1900	6626.25	M	1969
	1967	613.444	NA	1852	714.286	M	1904	1056.32	F	1967	974.072	M							1957	1797.06	F	1907	1103.74	NA	1921	1349.43	NA	2001	1883.94	NA	1913	1820.94	NA	1924	1892.87	F	1885	1778.18	F	1937	799.246	M	1896	1787.78	M	1897	5255.91	F	1969
	1967	526.69	NA	1928	887.543	M	1917	990.483	F	1978	805.768	M							1857	1670.31	F	1909	1221.75	NA	1896	1349.43	NA	2000	2565.75	NA	1913	1820.94	NA	1913	1892.87	F	1918	1778.18	M	1934	511.938	M	2016	1911.93	M	1921	5293.09	M	1969
	1954	613.444	NA	1907	1234.06	M	1934	1056.32	M	1948	889.92	M							1891	1416.82	F	1890	1457.76	NA	1921	1581.3	NA	1981	2213.11	NA	1913	1354.88	NA	2003	2028.81	F	1929	1778.18	M	1933	700.944	M	2015	1944.6	M				1969
	1967	526.69	NA	1907	1147.43	M	1906	924.65	M	1902	889.92	M							1892	1543.57	F	1917	1103.74	NA	1938	1465.36	NA	1970	2048.52	NA	1913	1820.94	NA	1924	1892.87	F	1925	1778.18	M	1928	729.196	M	2015	1911.93	M				1968
	1968	526.69	NA	1912	974.171	M	1917	924.65	M	1901	1142.37	M										2006	1221.75	NA	1907	1465.36	NA	1930	1883.94	NA	1913	1510.24	NA	1909	2578.76	F	1895	1778.18	F	1927	975.022	M	2014	1911.93	M				1968
	1959	526.69	NA	1904	800.914	F	1875	792.983	M	1934	1142.37	M										1961	1339.75	NA	1899	1233.49	NA	1964	1883.94	NA	1913	1665.59	NA	2013	2028.81	M	1906	1626.05	F	1860	729.196	M	2012	1933.48	M				1886
	1958	700.199	NA	1912	800.914	F	1859	858.817	M	1933	974.072	M										1961	1221.75	NA	1905	1465.36	NA	1930	2213.11	NA	1913	1976.3	NA	1878	2028.81	F	1919	1778.18	F	1925	681.899	M	2012	2066.33	M				1968
	1967	700.199	NA	1981	1375.7	F	1918	858.817	M	1921	974.072	M										1986	1103.74	NA	1898	1465.36	NA	1948	2213.11	NA	1914	1820.94	NA	1878	2164.76	F	1894	1778.18	M	1925	681.899	M	2010	2134.31	M				1969
	1971	613.444	NA	1913	887.543	F	1875	924.65	M	1902	1058.22	M										1957	1221.75	NA	1870	1349.43	NA	1930	2213.11	NA	1913	1820.94	NA	1896	2300.7	F	1907	1321.8	F	1921	738.719	M	2003	1842.01	M				1934
	1920	526.69	NA	1970	1320.68	F	1901	1262.23	M	1970	805.768	M										1961	1221.75	NA	1904	1349.43	NA	1930	1719.35	NA	1913	1665.59	NA	1932	2164.76	F	1888	1169.67	F	1921	994.067	M							1912
	1971	526.69	NA	1969	974.171	F	1947	990.483	M	1933	1142.37	M										1959	1457.76	NA	1915	1465.36	NA	1930	2213.11	NA	1914	1665.59	NA	1950	2028.81	M	1905	1778.18	F	1917	824.106	M							1969
	1973	526.69	NA	1959	974.171	F	1934	990.483	M	1949	1368.6	M										1961	1103.74	NA	1906	1465.36	NA	1888	2377.69	NA	1914	1820.94	NA	1956	2028.81	M	1906	1473.93	M	1862	681.899	M							1935
	1968	526.69	NA	1960	1060.8	M	1925	990.483	M	1933	1142.37	M										1951	1221.75	NA	1899	1465.36	NA	1946	2377.69	NA	1915	1820.94	NA	1902	1756.93	F	1921	1626.05	F	1907	654.145	M							1971
	1963	960.463	NA	1981	1147.43	M	1933	990.483	M	1902	889.92	M										1923	1221.75	NA	1898	1465.36	NA	1915	2213.11	NA	1914	1665.59	NA	1943	2164.76	F	1908	1930.31	F	1911	551.158	M							1971
	1911	523.212	NA	1967	1381.43	M	1899	792.983	M	1933	1142.37	M										1982	1221.75	NA	1942	1465.36	NA	1941	1554.77	NA	1914	1665.59	NA	1901	1892.87	F	1880	1473.93	M	1909	973.078	M							2011
	1883	786.954	NA	1962	1147.43	M	1910	858.817	M	1933	805.768	M										1921	1221.75	NA	1917	1465.36	NA	1904	2377.69	NA	1914	1665.59	NA	1890	1485.04	F	1929	1778.18	F	1946	681.899	M							2011
	1883	526.69	NA	1968	1428.49	M	1908	858.817	M	1933	1226.53	M										1905	1339.75	NA	1905	1233.49	NA	1946	1883.94	NA	1914	1820.94	NA	1896	2028.81	F	1929	1778.18	M	1947	559.235	M							2011
	1883	526.69	NA	1913	1060.8	M	1908	924.65	M	1933	1142.37	M										1916	1103.74	NA	1912	1349.43	NA	1941	2213.11	NA	1916	1820.94	NA	1901	1485.04	F	1905	1930.31	M	2002	511.938	F							2010
	1895	526.69	NA	1895	800.914	M	1922	990.483	M	1912	1142.37	M										1938	985.732	NA	1912	1349.43	NA	1914	2048.52	NA	1916	1665.59	NA	1902	1892.87	F	1902	1626.05	M	1979	1135.3	M							2009
	1892	873.709	NA	1898	974.171	M	1877	924.65	M	1970	1226.53	M										1912	1103.74	NA	1905	1581.3	NA	1915	1719.35	NA	1917	1820.94	NA	1901	1485.04	F	1903	1778.18	F	1946	1027.14	M							1909
	1899	526.69	NA	1839	887.543	M	1862	924.65	M	1933	1142.37	M										1915	1221.75	NA	1909	1233.49	NA	1905	2213.11	NA	1916	1354.88	NA	1954	1892.87	F	1883	1778.18	F	1945	606.847	M							1960
	1899	613.444	NA	1911	887.543	M	1863	792.983	M	1933	805.768	F										1898	985.732	NA	1905	1465.36	NA	1938	2213.11	NA	1918	1354.88	NA	1954	1892.87	F	1932	1778.18	M	1945	655.591	M							1910
	1869	526.69	NA	1892	800.914	F	1942	858.817	F	1933	974.072	F										1938	1339.75	NA	1906	1465.36	NA	1868	2542.28	NA	1917	1665.59	NA	1954	1756.93	F	1917	1778.18	M	1946	511.938	M							1912
	1893	700.199	NA	1912	1147.43	M	1919	1105.32	F	1902	889.92	F										1932	1103.74	NA	1913	1349.43	NA	1938	2602.83	NA	1917	1510.24	NA	1939	2164.76	M	1910	1626.05	F	2002	1164.03	M							1907
	1893	613.444	NA	1891	1147.43	M	1922	924.65	F	1934	461.877	F										1921	1221.75	NA	1909	1349.43	NA	1911	2377.69	NA	1917	1820.94	NA	1915	1213.16	F	1910	1778.18	F	1998	1014.87	M							1910
	1905	526.69	NA	1970	1060.8	M	1869	990.483	F	1948	1142.37	F										1938	1339.75	NA	1912	1349.43	NA	1867	2048.52	NA	1917	1510.24	NA	1931	1213.16	M	1917	1473.93	M	1996	1034.73	M							1910
	1911	526.69	NA	1901	1060.8	M	1941	990.483	F	1901	1058.22	F										1938	1221.75	NA	1913	1581.3	NA	2007	1554.77	NA	1920	1820.94	NA	1919	1892.87	M	1943	1626.05	M	1996	768.732	M							1911
	1905	700.199	NA	1902	1234.06	M	1899	924.65	F	1912	889.92	F										1913	1103.74	NA	1905	1233.49	NA	1898	2213.11	NA	1920	1820.94	NA	1905	1620.99	M	1889	1626.05	F	1997	776.809	M							1909
	1934	526.69	NA	2016	1320.68	M	1899	792.983	F	1902	553.313	F										1912	1339.75	NA	1906	1349.43	NA	1945	2048.52	NA	1920	1820.94	NA	1988	2028.81	F	1917	1473.93	F	1909	749.372	M							1911
	2016	960.463	NA	2012	974.171	M	1874	924.65	F	1902	1058.22	F										1905	1339.75	NA	1907	1349.43	NA	1914	2048.52	NA	1920	1820.94	NA	1906	2028.81	M	1851	1778.18	M	1911	681.899	M							1909
	1936	436.457	NA	2016	1060.8	M	1920	990.483	F	1899	1058.22	M										1925	1221.75	NA	1905	1465.36	NA	1898	2213.11	NA	1921	1820.94	NA	1939	1756.93	M	1980	1626.05	M	1911	587.802	M							1911
	1876	364.271	NA	2016	1060.8	M	1908	858.817	M	1867	1142.37	M										1924	1103.74	NA	1905	1465.36	NA	1905	2669.78	NA	1921	2131.65	NA	1906	1892.87	F	1910	1930.31	M	1983	464.64	M							1904
	1886	173.112	NA	2016	1147.43	M	1901	1056.32	M	1867	974.072	M										1923	1339.75	NA	1905	1581.3	NA	1907	2048.52	NA	1920	1820.94	NA	1903	2028.81	M	2011	1778.18	F	1983	530.983	M							1956
	1925	436.457	NA	2015	974.171	M	1921	924.65	M	1904	974.072	F										1904	1103.74	NA	1909	1233.49	NA	1889	1719.35	NA	1922	1665.59	NA	1901	1756.93	M	2011	1778.18	M	1906	511.938	M							1903
	1873	523.212	NA	2014	1234.06	M	1906	924.65	M	1904	1142.37	F										1975	1339.75	NA	1907	1349.43	NA	1863	2213.11	NA	1923	1665.59	NA	1901	2164.76	F	2010	1626.05	F	1906	1281.21	M							1927
	1873	526.69	NA	2010	1147.43	M	1904	924.65	M	1925	1058.22	F										1921	1339.75	NA	1893	1349.43	NA	1927	2213.11	NA	1923	1510.24	NA	1890	1892.87	M	2007	1930.31	F	1978	755.339	M							1938
	1886	350.1	NA	2009	1381.43	M	1901	924.65	M	1864	805.768	F										1920	1575.77	NA	1906	1465.36	NA	1862	2213.11	NA	1924	1820.94	NA	1911	1620.99	F	2008	1626.05	F	1919	938.378	M							1906
	1932	526.69	NA	2011	1375.7	M	1901	924.65	M	1898	1058.22	F										1975	1339.75	NA	1903	1465.36	NA	1890	2048.52	NA	1923	1820.94	NA	1957	1756.93	F	2008	1930.31	F	1893	748.241	M							1906
	1873	526.69	NA	1898	1060.8	M	1918	924.65	M	1933	1058.22	F										1975	1221.75	NA	1902	1349.43	NA	1904	1554.77	NA	1924	1820.94	NA	1911	1892.87	M	2007	1473.93	F	1889	748.241	F							1908
	1903	526.69	NA	1864	1060.8	M	1901	924.65	M	1933	974.072	F										1975	1339.75	NA	1910	1349.43	NA	1897	2213.11	NA	1924	1665.59	NA	1986	2164.76	F	2007	1626.05	M	1880	729.196	F							1906
	1936	490.596	NA	1902	769.298	F	1877	858.817	M	1933	889.92	M										1908	1103.74	NA	1909	1349.43	NA	1917	1883.94	NA	1926	1665.59	NA	1967	1892.87	F	2009	1626.05	M	1878	578.28	F							1939
	1932	526.69	NA	1898	974.171	M	1906	727.15	M	1933	1403.8	M										1921	1221.75	NA	1902	1233.49	NA	1898	1719.35	NA	1926	1510.24	NA	1901	1756.93	M	2009	1626.05	M	1886	776.493	M							1934
	1913	613.444	NA				1901	924.65	M	1933	974.072	M										1889	1103.74	NA	1904	1465.36	NA	1890	1719.35	NA	1926	1820.94	NA	1904	1756.93	M	2009	1930.31	F	1809	729.511	F							1909
	1921	350.1	NA				1917	924.65	F	1901	805.768	M										1892	1103.74	NA	1926	1349.43	NA	1898	1883.94	NA	1926	1820.94	NA	1918	1485.04	F	1916	1778.18	M	1892	559.235	F							1911
	1921	526.69	NA				1934	990.483	M	1926	1226.53	M										1897	1221.75	NA	1903	1233.49	NA	1929	2213.11	NA	1928	1820.94	NA	1954	1756.93	F	1917	1473.93	M	1887	864.457	M							1910
	1930	526.69	NA				1910	858.817	M	1933	805.768	M										1897	1339.75	NA	1993	1233.49	NA	1889	2213.11	NA	1928	1665.59	NA	1988	1756.93	F	1917	1778.18	M	1893	729.196	F							1904
	1901	526.69	NA				1911	990.483	M	1933	1350.93	M										1903	1221.75	NA	1905	1465.36	NA	1891	2213.11	NA	1928	1199.53	NA	1901	2028.81	F	1917	1626.05	M	1934	824.106	F							1904
	1930	526.69	NA				1919	924.65	M	1933	805.768	M										1903	1339.75	NA	1875	1349.43	NA	1926	2048.52	NA	1928	1976.3	NA	1924	2164.76	M	1917	1778.18	M	1893	925.781	F							1910
	1921	526.69	NA				1907	858.817	M	1933	1310.68	M										1923	1221.75	NA	1907	1465.36	NA	1875	2048.52	NA	1929	1820.94	NA	1900	1485.04	M	1917	1778.18	M	1893	521.46	M							1853
	1929	526.69	NA				1907	990.483	M	1933	974.072	M										1934	1221.75	NA	1907	1349.43	NA	1932	2048.52	NA	1929	1820.94	NA	1926	1892.87	M	1917	1626.05	M	1893	729.196	M							1983
	1907	526.69	NA				1921	990.483	M	1933	1647.34	M										1914	1103.74	NA	1902	1233.49	NA	1922	2213.11	NA	1930	1820.94	NA	1927	2532.96	M	1843	1778.18	F	1893	877.687	F							2015
	1905	613.444	NA				1911	858.817	M	1905	974.072	M										1910	1339.75	NA	1989	1465.36	NA	1921	2655.13	NA	1930	1820.94	NA	1913	2028.81	F	1887	1778.18	M	1893	521.46	F							2014
	1905	401.834	NA				1951	858.817	M	1896	1058.22	M										1973	1103.74	NA	1972	1117.56	NA	1892	2377.69	NA	1930	1665.59	NA	1912	1485.04	M	1880	1626.05	F	1934	776.809	F							2009
	1896	526.69	NA				1945	924.65	M	1948	1226.53	M										1923	1221.75	NA	1892	1581.3	NA	2009	1719.35	NA	1931	1665.59	NA	1964	1756.93	M	1893	1778.18	F	1903	776.809	M							2011
	1898	436.457	NA				1951	990.483	M	1917	805.768	M										1972	1221.75	NA	1904	1349.43	NA	2016	2213.11	NA	1931	1354.88	NA	1959	1892.87	F	1885	1626.05	F	1886	1082.03	F							1990
	1884	526.69	NA				1925	858.817	M	1948	974.072	M										1964	1103.74	NA	1903	1465.36	NA	2016	1719.35	NA	1932	1820.94	NA	1924	1756.93	M	1901	1626.05	F	1893	633.789	F							1990
	1931	436.457	NA				1932	924.65	M	1918	1058.22	M										1922	1103.74	NA	1904	1581.3	NA	2015	2048.52	NA	1935	1665.59	NA	1921	2028.81	M	1916	1778.18	M	1890	559.55	F							1990
	1928	526.69	NA				1933	924.65	M	1897	805.768	F										1950	1221.75	NA	1904	1117.56	NA	2007	2048.52	NA	1937	1820.94	NA	1958	1892.87	F	1979	1778.18	F	1990	799.397	M							1990
	1913	526.69	NA				1933	1056.32	M	1905	1142.37	M										1923	1103.74	NA	1881	1349.43	NA	2015	1883.94	NA	1936	1665.59	NA	1897	1077.22	M	1872	1626.05	M	1990	714.325	M							1990
	1913	436.457	NA				1904	792.983	M	1948	805.768	M										1924	1339.75	NA	1963	1233.49	NA	2014	1883.94	NA	1936	1820.94	NA	1935	1892.87	M	1880	1321.8	F	1990	511.938	M							1990
	1916	472.55	NA				1933	858.817	M	1900	805.768	M										1972	1221.75	NA	1838	1233.49	NA	2015	2048.52	NA	1936	1820.94	NA	1921	2028.81	F	1928	1778.18	F	1990	700.944	F							1990
	1901	526.69	NA				1907	858.817	M	1948	974.072	F										1920	1221.75	NA	1905	1349.43	NA				1936	1665.59	NA	1921	1620.99	M	1893	1778.18	F	1990	511.938	F							1990
	1913	526.69	NA				1906	924.65	M	1934	1058.22	M										1913	1221.75	NA	1904	1349.43	NA				1936	1510.24	NA	1902	1756.93	M	1865	1626.05	F	1990	1032.16	M							1990
	1912	613.444	NA				1906	924.65	M	1913	1058.22	M										1905	1339.75	NA	1933	1349.43	NA				1936	1665.59	NA	1921	1620.99	M	1894	1778.18	M	1990	511.938	M							1990
	1903	526.69	NA				1916	858.817	M	1942	974.072	M										1903	1221.75	NA	2011	1465.36	NA				1936	1976.3	NA	1905	1620.99	F	1903	1778.18	F	1990	616.37	M							1990
	1929	613.444	NA				1927	924.65	M	1912	805.768	M										1905	1103.74	NA	2009	1349.43	NA				1937	1820.94	NA	1902	1892.87	F	1901	1778.18	F	1990	532.113	M							1990
	1912	526.69	NA				1908	924.65	M	1907	889.92	M										1907	1221.75	NA	2009	1465.36	NA				1937	1820.94	NA	1921	1620.99	F	1913	2082.43	F	1990	511.938	F							1990
	1947	700.199	NA				1916	924.65	M	1908	1142.37	M										1905	1221.75	NA	2007	1465.36	NA				1943	1665.59	NA	1919	1620.99	M	1886	1778.18	F	1990	1050.89	M							1990
	1905	526.69	NA				1874	924.65	M	1938	889.92	M										1904	1221.75	NA	2013	1581.3	NA				1946	1510.24	NA	1899	1756.93	M	1901	1930.31	M	1990	681.899	M							1990
	1912	613.444	NA				1867	924.65	M	1907	889.92	M										1904	1103.74	NA	2012	1349.43	NA				1946	1665.59	NA	1915	1620.99	M	1913	1778.18	M	1990	729.196	F							1990
	1937	526.69	NA				1867	858.817	M	1920	974.072	M										1904	1103.74	NA	2012	1465.36	NA				1945	1820.94	NA	1911	1892.87	M	1892	1626.05	F	1990	559.235	M							1990
	1905	541.258	NA				1862	1203.45	M	1913	1142.37	M										1903	1457.76	NA	2012	1697.24	NA				1946	1665.59	NA	1918	1756.93	M	1893	1626.05	F	1990	1173.55	F							1990
	1898	526.69	NA				1876	924.65	M	1909	1226.53	M										1903	1103.74	NA	1967	1349.43	NA				1950	1510.24	NA	1965	2300.7	M	1892	1778.18	F	1990	417.343	F							1990
	1912	526.69	NA				1934	924.65	M	1913	1142.37	M										2014	1339.75	NA	1967	1349.43	NA				1950	1820.94	NA	1938	2164.76	F	1880	1626.05	M	1990	681.899	M							1990
	1921	474.021	NA				1875	924.65	M	1936	974.072	M										1902	1339.75	NA	1965	1233.49	NA				1950	1976.3	NA	1949	1756.93	F	2016	1778.18	M	1990	702.075	M							1990
	1923	700.199	NA				1875	990.483	M	1938	974.072	M										1917	1221.75	NA	1961	1697.24	NA				1950	1820.94	NA	1938	1756.93	F	2013	1778.18	F	1990	681.899	F							1990
	1913	526.69	NA				1875	792.983	M	1899	974.072	M										1942	1221.75	NA	1960	1465.36	NA				1950	1820.94	NA	1925	2028.81	M	2010	1778.18	F	1990	729.196	M							1990
	1908	526.69	NA				1921	990.483	M	1909	1058.22	M										1942	1221.75	NA	1959	1581.3	NA				1950	1820.94	NA	1881	1892.87	M	2010	1778.18	M	1990	681.899	M							1990
	1938	508.643	NA				1919	990.483	M	1899	974.072	M										1943	1339.75	NA	1958	1349.43	NA				1951	1665.59	NA	1921	2226.91	M	2009	1778.18	M	1990	550.028	M							1990
	1871	526.69	NA				1905	924.65	M	1899	974.072	M										1881	1103.74	NA	1958	1465.36	NA				1956	1820.94	NA	1910	1892.87	M	1999	1778.18	F										1990
	1905	526.69	NA				1901	858.817	M	1921	974.072	M										1899	681.59	NA	1958	1233.49	NA				1958	1354.88	NA	1903	1892.87	M	1999	1321.8	M										1990
	1908	526.69	NA				1928	990.483	M	1898	1142.37	M										1907	867.725	NA	1958	1349.43	NA				1959	1976.3	NA	1905	1892.87	M	1981	1778.18	F
	1876	526.69	NA				1928	858.817	M	1898	1142.37	M										1902	1221.75	NA	1956	1581.3	NA				1965	1820.94	NA	1905	1620.99	M	1980	1778.18	M
	1946	455.974	NA				1933	990.483	M	1897	974.072	M										1900	1339.75	NA	1947	1349.43	NA				1968	2131.65	NA	1903	1756.93	M	1975	1626.05	F
	1951	526.69	NA				1905	990.483	M	1873	1226.53	M										1900	1221.75	NA	1948	1349.43	NA				1971	1820.94	NA	1879	1309.51	M	1987	1626.05	F
	1932	613.444	NA				1905	990.483	M	2015	889.92	M										1903	1103.74	NA	1949	1465.36	NA				1972	1820.94	NA	1906	1620.99	F	1982	1626.05	F
	1898	526.69	NA				1895	924.65	M	2015	1226.53	M										1903	1221.75	NA	1952	1465.36	NA				1972	1665.59	NA	1906	1756.93	M	1982	1626.05	F
	1934	526.69	NA				1908	924.65	M	2013	889.92	M										1855	1221.75	NA	1964	1349.43	NA				1973	1820.94	NA	1905	1892.87	M	1982	1778.18	F
	1922	173.112	NA				1930	1056.32	M	2013	889.92	M										1935	1103.74	NA	1967	1349.43	NA				1975	1976.3	NA	1942	1892.87	F	1982	1626.05	F
	1889	526.69	NA				1895	858.817	M	2014	1142.37	F										1937	1103.74	NA	1968	1581.3	NA				1983	1976.3	NA	1917	1620.99	F	1982	1930.31	F
	1922	873.709	NA				1905	858.817	M	2013	1142.37	F										1980	1339.75	NA	1968	1349.43	NA				1983	1976.3	NA	1964	1620.99	F	1982	1473.93	M
	1914	526.69	NA				1905	924.65	M	2011	889.92	M										1933	1221.75	NA	1969	1349.43	NA				1990	1820.94	NA	1898	1485.04	M	1982	1626.05	F
	1931	526.69	NA				1933	792.983	M													1982	1457.76	NA	1969	1349.43	NA				2007	2131.65	NA	1907	1620.99	F	1982	1778.18	F
	1948	613.444	NA				1881	924.65	M													1940	1221.75	NA	1971	1349.43	NA				2007	1665.59	NA	1984	1349.1	F	1982	1626.05	M
	1902	526.69	NA				1881	858.817	M													1980	1221.75	NA	1971	1465.36	NA				2014	1665.59	NA	1980	2028.81	M	1982	1778.18	M
	1934	526.69	NA				1928	858.817	M													1980	1339.75	NA	1971	1349.43	NA				1892	1510.24	NA	1975	2028.81	M	1982	1778.18	F
	1933	873.709	NA				1934	1056.32	M													1963	1339.75	NA	1971	1697.24	NA				1883	1820.94	NA	1968	17403.8	M	1981	1626.05	M
	1938	526.69	NA				1928	1056.32	M													1980	1221.75	NA	1973	1465.36	NA				1918	1665.59	NA	1980	6360.62	M	1981	1473.93	F
	1938	700.199	NA				1924	924.65	M													1979	1339.75	NA	1971	1697.24	NA				1896	1665.59	NA	1893	1620.99	F	1981	1930.31	F
	1898	526.69	NA				1922	924.65	M													1937	1457.76	NA	1974	1465.36	NA				1881	1820.94	NA	1961	1620.99	M	1981	1778.18	F
	1938	786.954	NA				1882	990.483	M													1936	1339.75	NA	2005	1697.24	NA				1874	1510.24	NA	1903	1756.93	M	1981	1930.31	F
	1920	1047.22	NA				1938	990.483	M													1922	1103.74	NA	2006	1581.3	NA				1925	1510.24	NA	1987	2028.81	F	1981	1778.18	F
	1920	526.69	NA				1887	858.817	M													1923	1221.75	NA	2009	1465.36	NA				1925	1510.24	NA	1961	2028.81	M	1991	1540.65	F
	1905	526.69	NA				1856	858.817	M													1913	1103.74	NA	2009	1465.36	NA				1918	1976.3	NA	1941	2028.81	M	1991	1626.05	M
	1882	526.69	NA				1908	990.483	M													1936	1221.75	NA	1971	1581.3	NA				1945	1976.3	NA	1917	2164.76	M	1952	1778.18	M
	1902	173.112	NA				1925	858.817	M													1919	1221.75	NA	1972	1349.43	NA				1947	1820.94	NA	1917	1892.87	M	1908	1778.18	M
	1919	173.112	NA				1919	792.983	F													1903	1221.75	NA	1972	1465.36	NA				1945	1665.59	NA	1917	2164.76	F	1874	1778.18	M
	1925	613.444	NA				1897	990.483	M													1969	1339.75	NA	1972	1349.43	NA				1968	1820.94	NA	1917	2164.76	M	1856	1778.18	M
	1933	263.345	NA				1912	858.817	M													1883	1103.74	NA	1932	1465.36	NA				1947	1510.24	NA	1916	1892.87	F	1898	1778.18	M
	1936	526.69	NA				1936	1220.31	M													1921	1339.75	NA	1931	1349.43	NA				1944	1665.59	NA	1917	1756.93	M	1867	1778.18	M
	1857	526.69	NA				1867	858.817	M													1923	1103.74	NA	1933	1349.43	NA				1947	1976.3	NA	1917	2164.76	M	1885	1473.93	M
	1907	613.444	NA				1926	990.483	M													1923	1339.75	NA	1932	1349.43	NA				1944	1976.3	NA	1917	2164.76	F	1912	1321.8	M
	1922	526.69	NA				1926	924.65	M													1884	1221.75	NA	1934	1581.3	NA				1990	1820.94	NA	1926	2164.76	M	1911	1626.05	M
	1880	436.457	NA				1918	924.65	F													1923	1221.75	NA	1929	1349.43	NA				1944	1510.24	NA	1932	2028.81	M	1885	1778.18	F
	1931	526.69	NA				1927	858.817	M													1933	1103.74	NA	1932	1233.49	NA				1950	1820.94	NA	1957	2164.76	M	1890	1778.18	M
	1913	786.954	NA				1919	924.65	M													1904	1103.74	NA	1907	1233.49	NA				1964	1665.59	NA	1902	2300.7	M	1910	1626.05	M
	1931	526.69	NA				1856	792.983	M													1969	1339.75	NA	1932	1233.49	NA				1944	1820.94	NA	1902	1892.87	M	1896	1169.67	F
	1909	526.69	NA				1931	792.983	M													1883	1221.75	NA	1932	1465.36	NA				1944	1820.94	NA	1902	2164.76	M	1888	1930.31	M
	1905	526.69	NA				1856	858.817	M													2012	1339.75	NA	1924	1349.43	NA				1953	1820.94	NA	1900	2028.81	M	1875	1930.31	M
	1918	526.69	NA				1931	924.65	F													2012	1422.56	NA	1907	1233.49	NA				1944	1199.53	NA	1902	1892.87	M	1905	1778.18	M
	1898	263.345	NA				1936	858.817	M													2012	1540.56	NA	1915	1233.49	NA				1944	1820.94	NA	1900	1892.87	M	1891	1169.67	F
							1900	858.817	M													2012	1339.75	NA	1924	1233.49	NA				1944	1665.59	NA	1926	1892.87	F	1889	1169.67	M
							1900	990.483	M													2012	1103.74	NA	1932	1117.56	NA				1949	1665.59	NA	1969	2164.76	M	1888	1626.05	M
							1925	924.65	M													2012	1438.87	NA	1922	1349.43	NA				1944	1665.59	NA	1969	2226.91	M	1898	1778.18	M
							1868	990.483	M													2012	1540.56	NA	1917	1465.36	NA				1944	1820.94	NA	1975	2028.81	M	1921	1626.05	F
							1870	858.817	M													2013	1339.75	NA	1933	1349.43	NA				1947	1665.59	NA	1976	2028.81	M	1937	1930.31	F
							1909	924.65	M													2013	1457.76	NA	1932	1349.43	NA				1945	1820.94	NA	1976	2300.7	M	1937	1321.8	F
							1872	858.817	F													2013	1339.75	NA	1939	1349.43	NA				1957	2131.65	NA	1916	1756.93	F	1897	1778.18	M
																						2013	1103.74	NA	1944	1349.43	NA				1960	1976.3	NA	1971	2028.81	M	1914	1626.05	F
																						2013	1422.56	NA	1944	1465.36	NA				1923	1665.59	NA	1970	2641.52	M	1896	1778.18	M
																						2013	1575.77	NA	1944	1233.49	NA				1921	1199.53	NA	1922	2300.7	M	1896	1626.05	F
																						2013	1221.75	NA	1937	1349.43	NA				1922	1510.24	NA	1914	2731.05	M	1881	1778.18	M
																						2013	1575.77	NA	1937	1465.36	NA				1908	1665.59	NA	1918	2211.16	F	1897	1626.05	M
																						2014	1103.74	NA	1944	1117.56	NA				1908	1820.94	NA	1969	1892.87	M	1907	1778.18	M
																						2014	1221.75	NA	1946	1465.36	NA				1923	1820.94	NA	1913	2028.81	M	1867	1930.31	M
																						2014	1339.75	NA	1947	1349.43	NA				1923	2131.65	NA	1935	2595.11	M	1906	1778.18	M
																						2014	1103.74	NA	1944	1233.49	NA				1923	1665.59	NA	1961	1892.87	M
																						2014	1221.75	NA	1939	1465.36	NA				2008	1976.3	NA	2013	3071.14	M
																						2014	1339.75	NA	1944	1233.49	NA				2009	1665.59	NA	2013	2811.02	M
																						2014	1575.77	NA	1939	1349.43	NA				2009	1976.3	NA	2013	2516.61	F
																						2014	1221.75	NA	1944	1349.43	NA				2010	1820.94	NA	2013	2516.61	M
																						2014	1103.74	NA	1936	1581.3	NA				2012	1820.94	NA	2013	2516.61	M
																						2015	1339.75	NA	1944	1465.36	NA				2012	1976.3	NA	2013	2028.81	M
																						2011	1339.75	NA	1944	1233.49	NA				2013	1976.3	NA	2013	2578.76	M
																						2011	1457.76	NA	1944	1349.43	NA				2008	1976.3	NA	2013	5272.84	M
																						2008	1221.75	NA	1966	1349.43	NA				2009	1820.94	NA	2013	2306.88	F
																						2008	1339.75	NA	1965	1233.49	NA				2014	1820.94	NA	2013	2075.22	M
																						2010	1103.74	NA	1922	1349.43	NA				2010	1665.59	NA	2013	1620.99	F
																						2010	1103.74	NA	1910	1233.49	NA				2015	1976.3	NA	2013	2075.22	M
																						2009	1457.76	NA	1914	1349.43	NA				2015	1820.94	NA	2013	6382.42	M
																						2009	1103.74	NA	1911	1233.49	NA				1970	1820.94	NA	2013	2075.22	M
																						2008	1221.75	NA	1917	1465.36	NA				1917	1665.59	NA	2013	2777.46	F
																						2008	1457.76	NA	1922	1349.43	NA				1916	1976.3	NA	2014	2075.22	M
																						2008	961.158	NA	1922	1117.56	NA				1962	1820.94	NA	2014	1836.9	F
																						2010	1221.75	NA	1871	1233.49	NA				1977	1820.94	NA	2014	2267.25	M
																						2009	917.605	NA	1999	1349.43	NA				1916	1976.3	NA	2014	6489.82	M
																						2009	1339.75	NA	1930	1349.43	NA				1990	1976.3	NA	2014	1803.34	F
																						2007	1221.75	NA	1887	1349.43	NA				1971	1820.94	NA	1945	2164.76	F
																						2007	1103.74	NA	1805	1349.43	NA				1986	1976.3	NA	1947	2164.76	M
																						2007	1339.75	NA	1894	1349.43	NA				1950	1665.59	NA	1909	2211.16	M
																						2008	1339.75	NA	1883	1349.43	NA				1934	1665.59	NA	1900	1892.87	F
																						2008	1339.75	NA	1850	1233.49	NA				1963	1510.24	NA	1932	2516.61	M
																						2008	1457.76	NA	1896	1349.43	NA				1975	1665.59	NA	1920	2164.76	M
																						2011	1221.75	NA	1891	1233.49	NA				1989	1820.94	NA	1919	2028.81	F
																						2011	1339.75	NA	1955	1233.49	NA				2009	1665.59	NA	1917	1620.99	M
																						2011	1575.77	NA	1968	1581.3	NA				2001	1665.59	NA	1973	2028.81	F
																						2008	1103.74	NA	1922	1233.49	NA				1999	2131.65	NA	1971	1892.87	M
																						2008	1221.75	NA	1899	1465.36	NA				1928	1820.94	NA	1992	2164.76	M
																						2007	1339.75	NA	1887	1465.36	NA				1919	1510.24	NA	1992	1349.1	M
																						2013	1221.75	NA	1889	1465.36	NA				1946	1510.24	NA	1902	2028.81	F
																						2013	1221.75	NA	2009	1465.36	NA				1883	1820.94	NA	1939	1349.1	F
																						2013	1339.75	NA	2000	1465.36	NA				1880	1665.59	NA	1971	2028.81	F
																						2013	1103.74	NA	2005	1349.43	NA				1897	1044.18	NA	1964	2164.76	F
																						2013	1221.75	NA	2004	1233.49	NA				1878	1820.94	NA	1944	1620.99	F
																						2012	1339.75	NA	2001	1349.43	NA				1882	1820.94	NA	1971	2028.81	F
																						2012	1221.75	NA	2000	1349.43	NA				1982	1665.59	NA	1953	1620.99	F
																						2012	1339.75	NA	1993	1233.49	NA				1965	1820.94	NA	1939	1892.87	F
																						2012	1339.75	NA	1993	1465.36	NA				1942	1510.24	NA	1945	1892.87	F
																						2012	1221.75	NA	1990	1349.43	NA				1950	1665.59	NA	1955	1485.04	F
																						2012	1103.74	NA	1988	1465.36	NA				1990	1820.94	NA	1945	1213.16	F
																						2012	1221.75	NA	1984	1349.43	NA				1805	1665.59	NA	1953	1620.99	F
																						2008	1103.74	NA	1985	1233.49	NA				1899	1976.3	NA	1943	2436.64	F
																						2012	1103.74	NA	1985	1233.49	NA				1903	1820.94	NA	1917	879.256	F
																						2009	1339.75	NA	1981	1349.43	NA				1903	1820.94	NA	1924	1756.93	F
																						1996	1339.75	NA	1981	1233.49	NA				1919	2131.65	NA	1933	2164.76	F
																						2005	1221.75	NA	1981	1465.36	NA				1913	1354.88	NA	1956	2028.81	F
																						1976	1221.75	NA	1979	1233.49	NA				1913	1820.94	NA	1924	1756.93	F
																						1977	1103.74	NA	1978	1581.3	NA				1913	1665.59	NA	1955	1620.99	F
																						1977	1339.75	NA	1968	1349.43	NA				1984	1976.3	NA	1920	2164.76	M
																						1977	1221.75	NA	2013	1581.3	NA				1916	1820.94	NA	1922	2028.81	M
																						1976	1339.75	NA	2016	1581.3	NA				2009	1510.24	NA	1920	1892.87	M
																						1974	1221.75	NA	2016	1349.43	NA				1971	1976.3	NA	1920	1756.93	M
																						1974	985.732	NA	2015	1233.49	NA				2005	1976.3	NA	1926	1892.87	M
																						1974	1103.74	NA	2014	1349.43	NA				2005	1665.59	NA	1920	1620.99	M
																						1976	1221.75	NA	2014	1465.36	NA				2005	1665.59	NA	1919	2028.81	M
																						1976	1221.75	NA	2013	1581.3	NA				2001	1820.94	NA	1919	2028.81	M
																						1976	1221.75	NA	2013	1465.36	NA				1998	1820.94	NA	1917	2164.76	M
																						1976	1339.75	NA	2011	1349.43	NA				1996	1820.94	NA	1911	1620.99	M
																						1974	1339.75	NA	2014	1465.36	NA				1974	1665.59	NA	1910	1756.93	M
																						1974	985.732	NA	2010	1581.3	NA				1974	1820.94	NA	1908	2028.81	M
																						1974	1339.75	NA	2009	1465.36	NA				1977	2401.75	NA	1917	1892.87	M
																						1974	1339.75	NA	2014	1581.3	NA				1975	2287	NA	1914	1756.93	M
																						1974	1103.74	NA	2009	1465.36	NA				1975	2557.1	NA	1924	1620.99	M
																						1974	1103.74	NA	2012	1349.43	NA				1990	1820.94	NA	1929	1620.99	M
																						1974	1221.75	NA	2009	1233.49	NA				1989	1820.94	NA	1927	1892.87	M
																						1974	1221.75	NA	2012	1349.43	NA				1987	1976.3	NA	1929	2436.64	M
																						1974	1103.74	NA	2012	1697.24	NA				1983	1665.59	NA	1929	1892.87	M
																						1975	1221.75	NA	2015	1465.36	NA				1983	1510.24	NA	1917	1349.1	M
																						1974	1221.75	NA	2008	1349.43	NA				1977	1665.59	NA	1926	1756.93	M
																						1974	1339.75	NA	2007	1697.24	NA				1978	1820.94	NA	1965	2164.76	M
																						1974	1221.75	NA	2008	1465.36	NA				1974	1665.59	NA	1967	1892.87	M
																						1974	1339.75	NA							1981	1820.94	NA	1971	1620.99	M
																						1944	1221.75	NA							1981	2131.65	NA	1970	2300.7	M
																						1943	1221.75	NA							1981	1976.3	NA	1947	1620.99	M
																						1943	1103.74	NA										1947	1756.93	M
																						1943	1221.75	NA										1948	2164.76	M
																						1943	1221.75	NA										1929	1620.99	M
																						1943	1103.74	NA										1935	1620.99	M
																						1943	1339.75	NA										1935	1485.04	M
																						1943	1221.75	NA										1939	2028.81	M
																						1943	1339.75	NA										1939	2300.7	M
																						1943	1339.75	NA										1940	2028.81	M
																						1943	1221.75	NA										1947	2347.11	M
																						1943	1103.74	NA										1926	1756.93	F
																						1944	1221.75	NA										1926	2164.76	M
																						1943	1221.75	NA										1909	1892.87	M
																						1935	1221.75	NA										1918	2300.7	M
																						1945	1457.76	NA										1913	2164.76	F
																						1946	1339.75	NA										1913	2164.76	M
																						1924	985.732	NA										1918	2028.81	F
																						1924	985.732	NA										1918	1892.87	F
																						1929	1221.75	NA										1907	1756.93	M
																						1922	1103.74	NA										1918	1756.93	M
																						1921	1103.74	NA										1917	1892.87	M
																						1920	1221.75	NA										1969	2334.26	M
																						1920	1103.74	NA										1983	2028.81	F
																						1919	1103.74	NA										2005	2028.81	M
																						1918	1221.75	NA										2008	2028.81	F
																						1918	1103.74	NA										1984	2164.76	F
																						1901	1339.75	NA										1977	2028.81	M
																						1909	1221.75	NA										2014	2347.11	M
																						1911	1103.74	NA										1984	1892.87	F
																						1914	1103.74	NA										1892	1756.93	F
																						1914	1221.75	NA										1925	2164.76	M
																						1914	1221.75	NA										2004	1756.93	M
																						1917	1221.75	NA										1991	1892.87	M
																						1918	1103.74	NA										1995	2300.7	F
																						1913	1221.75	NA										1991	2164.76	F
																						1948	1221.75	NA										1991	2164.76	F
																						1948	1221.75	NA										1880	1892.87	M
																						1907	1103.74	NA										2007	1756.93	M
																						1965	1339.75	NA										1826	1756.93	M
																						1966	1457.76	NA										1993	1756.93	F
																						1909	1103.74	NA										1990	2198.32	F
																						1917	1339.75	NA										1993	2164.76	M
																						1917	1457.76	NA										1917	2164.76	F
																						1921	1103.74	NA										1917	1756.93	F
																						1922	1339.75	NA										1908	1620.99	M
																						1913	1339.75	NA										1937	8775.52	M
																						1969	1339.75	NA										1912	2991.18	M
																						2009	1339.75	NA										1986	2164.76	M
																						2010	1221.75	NA										1989	2028.81	M
																						2008	1221.75	NA										1893	2164.76	M
																						1984	1811.78	NA										1914	1892.87	M
																						1991	1103.74	NA										1983	2028.81	M
																						1888	1103.74	NA										1990	1620.99	M
																						1937	1103.74	NA										2003	1756.93	M
																						1979	1575.77	NA										1942	2028.81	M
																						1979	1221.75	NA										1990	5487.28	M
																						1881	1221.75	NA										1930	1892.87	M
																						2004	1339.75	NA										1990	2164.76	M
																						2012	1339.75	NA										1984	2300.7	M
																						1902	1221.75	NA										1988	2028.81	F
																						2012	1221.75	NA										1989	2028.81	F
																						2008	1103.74	NA										1917	2028.81	F
																						2009	1339.75	NA										1930	2028.81	F
																						2013	1221.75	NA										1930	2028.81	M
																						2007	1221.75	NA										1930	1892.87	F
																						1980	1221.75	NA										1938	1892.87	M
																						1959	1221.75	NA										1930	2164.76	M
																						1990	1339.75	NA										1930	1620.99	M
																						1976	1103.74	NA										1898	1892.87	M
																						1977	1339.75	NA										1934	2164.76	M
																						1987	1221.75	NA										1903	2028.81	F
																						1980	1103.74	NA										1934	2164.76	M
																						1910	1221.75	NA										1942	2164.76	F
																						1934	1221.75	NA										1987	2164.76	F
																						1934	1221.75	NA										1986	2028.81	F
																						1901	1103.74	NA										1937	1756.93	F
																						1910	1221.75	NA										1886	2028.81	F
																						2007	1339.75	NA										1887	2028.81	M
																						2007	1457.76	NA										1887	1892.87	F
																						2006	1339.75	NA										2002	2483.05	M
																						2006	1221.75	NA										1879	2028.81	F
																						2002	1457.76	NA										1981	2164.76	M
																						2003	911.278	NA										1904	1892.87	M
																						2003	1339.75	NA										1990	2028.81	F
																						2002	1221.75	NA										1929	2028.81	M
																						2001	1693.78	NA										1933	2028.81	F
																						2001	1103.74	NA										1926	1892.87	M
																						2000	1103.74	NA										1881	879.256	M
																						1999	1339.75	NA										1935	1756.93	M
																						1999	1457.76	NA										1881	918.848	M
																						1998	1575.77	NA										1880	1756.93	M
																						1999	1221.75	NA										1894	1756.93	M
																						1997	1339.75	NA										1881	1756.93	M
																						1997	1221.75	NA										1880	1892.87	M
																						1994	1457.76	NA										1984	2164.76	M
																						1994	1221.75	NA										1909	1892.87	M
																						1994	861.733	NA										1910	2028.81	F
																						1993	1575.77	NA										1884	1485.04	M
																						1993	1339.75	NA										1980	2300.7	M
																						1992	1221.75	NA										2015	2028.81	M
																						1993	1339.75	NA										2016	2545.2	F
																						1992	1339.75	NA										2010	2164.76	M
																						1992	1221.75	NA										2011	1756.93	M
																						1992	1339.75	NA										2011	2811.02	F
																						1974	1103.74	NA										2013	2164.76	M
																						1991	1103.74	NA										2007	1892.87	M
																																		2008	2300.7	M
																																		2012	2436.64	M
																																		2012	1620.99	M
																																		2008	2125.13	M
																																		2009	2300.7	M
																																		2008	1892.87	M
																																		2009	2028.81	M
																																		2012	1756.93	M
																																		2012	1892.87	M
																																		2012	1892.87	F
																																		2015	2028.81	M
																																		2011	5929.76	M
																																		2008	2028.81	M
																																		2014	1892.87	M
																																		2016	40995.3	F
																																		2016	2578.76	M
																																		2016	2476.98	F
																																		2016	22591.6	F
																																		2016	13129.6	F
																																		2016	2470.2	F
																																		2016	2748.87	F
																																		2016	2028.81	M
																																		2016	2075.22	M
																																		2016	26264.8	M
																																		2015	34715.3	F
																																		2015	2028.81	F
																																		2015	2777.46	M
																																		2016	2028.81	F
																																		2008	2715.31	M
																																		2010	2578.76	M
																																		2014	2028.81	M
																																		2014	2164.76	M
																																		2009	2226.91	M
																																		2010	2028.81	M
																																		2008	1892.87	M
																																		2008	2641.52	M
																																		2001	2211.16	M
																																		2000	1892.87	F
																																		2000	1939.28	M
																																		2000	2380.67	M
																																		2000	2409.26	F
																																		1998	2545.2	F
																																		1996	2935.2	F
																																		1994	2516.61	M
																																		1993	13820.6	F
																																		1993	1620.99	M
																																		1993	2273.32	F
																																		1993	2675.08	M
																																		1993	2306.88	M
																																		1992	6394.18	M
																																		1992	1803.34	F
																																		1990	1756.93	F
																																		1990	2211.16	M
																																		1986	2442.82	F
																																		1986	2075.22	F
																																		1985	2369.63	F
																																		1984	2028.81	F
																																		1983	2108.78	M
																																		1983	2211.16	F
																																		1982	1620.99	F
																																		1980	2811.02	F
																																		1980	2539.13	F
																																		1978	2075.22	M
																																		1976	2108.78	M
																																		1975	1756.93	F
																																		1974	3071.14	M
																																		1974	2675.08	F
																																		1973	2028.81	F
																																		1973	1620.99	F
[truncated: 8 more columns]

## Sheet: Supplementary Table 5
Supplementary Table 5	Tip label	Moult_period	Migration_distance	Slop
	Oenanthe_oenanthe	summer	7200	89.52
	Oenanthe_leucopyga	summer	0	156.53
	Oenanthe_lugens	summer	0	96.38
	Oenanthe_hispanica	summer	2700	46.03
	Oenanthe_pleschanka	summer	4400	55.12
	Oenanthe_deserti	summer	1100	172.71
	Monticola_solitarius	summer	1300	202.29
	Turdus_merula	summer	300	1458.29
	Turdus_torquatus	summer	2500	38.63
	Turdus_pilaris	summer	1700	128.84
	Turdus_iliacus	summer	2700	74.55
	Turdus_philomelos	summer	2000	61.23
	Turdus_viscivorus	summer	1500	-28.62
	Ficedula_hypoleuca	winter	5200	-17.77
	Ficedula_albicollis	winter	6900	229.64
	Lanius_senator	winter	3400	628.38
	Lanius_isabellinus	winter	3400	450
	Lanius_excubitor	summer	900	118.21
	Lanius_meridionalis	summer	0	960.2

## Sheet: Supplementary Table 6
Supplementary Table 6	Moult	Subspecies
	1027.49	excubitor
	1027.49	excubitor
	1261.59	excubitor
	793.392	excubitor
	1027.49	excubitor
	1027.49	excubitor
	910.441	excubitor
	1144.54	excubitor
	910.441	excubitor
	1027.49	excubitor
	793.392	excubitor
	1144.54	excubitor
	1144.54	excubitor
	793.392	excubitor
	1144.54	excubitor
	793.392	excubitor
	1027.49	excubitor
	1144.54	excubitor
	1027.49	excubitor
	793.392	excubitor
	793.392	excubitor
	1027.49	excubitor
	1144.54	excubitor
	1027.49	excubitor
	793.392	excubitor
	793.392	excubitor
	1144.54	excubitor
	1027.49	excubitor
	1027.49	excubitor
	1027.49	excubitor
	1261.59	excubitor
	1144.54	excubitor
	1027.49	excubitor
	1027.49	excubitor
	1144.54	excubitor
	1261.59	excubitor
	1144.54	excubitor
	761.759	excubitor
	1144.54	excubitor
	793.392	excubitor
	793.392	excubitor
	793.392	excubitor
	1261.59	excubitor
	1027.49	excubitor
	793.392	excubitor
	793.392	excubitor
	1027.49	excubitor
	1027.49	excubitor
	793.392	excubitor
	793.392	excubitor
	910.441	excubitor
	910.441	excubitor
	793.392	excubitor
	910.441	excubitor
	793.392	excubitor
	1027.49	excubitor
	910.441	excubitor
	1027.49	excubitor
	1261.59	excubitor
	1027.49	excubitor
	793.392	excubitor
	1144.54	excubitor
	910.441	excubitor
	793.392	excubitor
	793.392	excubitor
	1027.49	excubitor
	910.441	excubitor
	793.392	excubitor
	1261.59	excubitor
	910.441	excubitor
	1027.49	excubitor
	1027.49	excubitor
	910.441	excubitor
	793.392	excubitor
	1027.49	excubitor
	793.392	excubitor
	1144.54	excubitor
	793.392	excubitor
	1027.49	excubitor
	793.392	excubitor
	910.441	excubitor
	793.392	excubitor
	1027.49	excubitor
	793.392	excubitor
	1027.49	excubitor
	910.441	excubitor
	910.441	excubitor
	910.441	excubitor
	1144.54	excubitor
	793.392	excubitor
	793.392	excubitor
	1144.54	excubitor
	793.392	excubitor
	1027.49	excubitor
	910.441	excubitor
	1144.54	excubitor
	1144.54	excubitor
	1027.49	excubitor
	1027.49	excubitor
	1144.54	excubitor
	793.392	excubitor
	1144.54	excubitor
	1027.49	excubitor
	793.392	excubitor
	1261.59	excubitor
	1027.49	excubitor
	1027.49	excubitor
	793.392	excubitor
	1144.54	excubitor
	910.441	excubitor
	1027.49	excubitor
	793.392	excubitor
	1027.49	excubitor
	793.392	excubitor
	1027.49	excubitor
	1144.54	excubitor
	1144.54	excubitor
	1027.49	excubitor
	1261.59	excubitor
	1027.49	excubitor
	793.392	excubitor
	793.392	excubitor
	1144.54	excubitor
	1144.54	excubitor
	1027.49	excubitor
	793.392	excubitor
	1144.54	excubitor
	910.441	excubitor
	910.441	excubitor
	1027.49	excubitor
	1027.49	excubitor
	793.392	excubitor
	1027.49	excubitor
	1144.54	excubitor
	793.392	excubitor
	1027.49	excubitor
	793.392	excubitor
	793.392	excubitor
	730.127	excubitor
	910.441	excubitor
	1027.49	excubitor
	793.392	excubitor
	2466.31	excubitor
	1990.17	excubitor
	1378.64	excubitor
	1729.78	excubitor
	1612.74	excubitor
	1612.74	excubitor
	1990.17	excubitor
	1846.83	excubitor
	1612.74	excubitor
	1612.74	excubitor
	1612.74	excubitor
	1612.74	excubitor
	1378.64	excubitor
	1495.69	excubitor
	1729.78	excubitor
	1612.74	excubitor
	1027.49	excubitor
	1261.59	excubitor
	1495.69	excubitor
	1144.54	excubitor
	1144.54	excubitor
	793.392	excubitor
	1027.49	excubitor
	793.392	excubitor
	1495.69	excubitor
	1027.49	excubitor
	1495.69	excubitor
	910.441	excubitor
	2279.37	excubitor
	1027.49	excubitor
	1612.74	excubitor
	1729.78	excubitor
	2279.37	excubitor
	1027.49	excubitor
	1027.49	excubitor
	1261.59	excubitor
	1027.49	excubitor
	793.392	excubitor
	1027.49	excubitor
	1144.54	excubitor
	1027.49	excubitor
	910.441	excubitor
	1027.49	excubitor
	1144.54	excubitor
	1027.49	excubitor
	2814.31	excubitor
	1144.54	excubitor
	1027.49	excubitor
	1027.49	excubitor
	793.392	excubitor
	1027.49	excubitor
	1144.54	excubitor
	1261.59	excubitor
	910.441	excubitor
	1144.54	excubitor
	1027.49	excubitor
	1144.54	excubitor
	1495.69	excubitor
	793.392	excubitor
	910.441	excubitor
	910.441	excubitor
	1729.78	excubitor
	1027.49	excubitor
	1144.54	excubitor
	1144.54	excubitor
	793.392	excubitor
	1027.49	excubitor
	910.441	excubitor
	910.441	excubitor
	1027.49	excubitor
	1144.54	excubitor
	1027.49	excubitor
	793.392	excubitor
	1144.54	excubitor
	1027.49	excubitor
	1027.49	excubitor
	1144.54	excubitor
	761.759	excubitor
	1027.49	excubitor
	1144.54	excubitor
	793.392	excubitor
	1027.49	excubitor
	1144.54	excubitor
	1027.49	excubitor
	1144.54	excubitor
	910.441	excubitor
	10187	aucheri
	9500.36	aucheri
	9683.84	aucheri
	8934.53	aucheri
	8552.84	aucheri
	9052.16	aucheri
	10390.2	aucheri
	10074.3	aucheri
	9999.68	aucheri
	7213	aucheri
	9184.52	aucheri
	11149.9	aucheri
	9566.21	aucheri
	10744	aucheri
	8934.53	aucheri
	7809	aucheri
	9500.36	aucheri
	12330.3	aucheri
	8338.67	aucheri
	9614.06	aucheri
	9368	aucheri
	10315.5	aucheri
	10930	aucheri
	9250.37	aucheri
	10031.4	aucheri
	8934.53	aucheri
	6550.11	aucheri
	6484.26	aucheri
	8734.71	aucheri
	9933.82	aucheri
	6018.11	aucheri
	6088.23	aucheri
	6234.27	aucheri
	6072.02	aucheri
	9250.37	aucheri
	8668.85	aucheri
	9250.37	aucheri
	8338.67	aucheri
	9250.37	aucheri
	8418.87	aucheri
	9250.37	aucheri
	7563.28	aucheri
	9683.84	aucheri
	9250.37	aucheri
	9250.37	aucheri
	11096.5	aucheri
	8013.63	aucheri
	6985.76	aucheri
	8718.37	aucheri
	8934.53	aucheri
	7563.28	aucheri
	8103.03	aucheri
	8618.7	aucheri
	8934.53	aucheri
	9250.37	aucheri
	8418.87	aucheri
	9999.68	aucheri
	9220.34	aucheri
	8469.25	aucheri
	11283.8	aucheri
	8734.71	aucheri
	9566.21	aucheri
	8734.71	aucheri
	8103.03	aucheri
	9250.37	aucheri
	5362.44	aucheri
	7230.07	aucheri
	8418.87	aucheri
	9250.37	aucheri
	8418.87	aucheri
	8103.03	aucheri
	10112.3	aucheri
	8418.87	aucheri
	8734.71	aucheri
	8103.03	aucheri
	7940.77	aucheri
	8772.28	aucheri
	8418.87	aucheri
	8059.37	aucheri
	8934.53	aucheri
	8934.53	aucheri
	8618.7	aucheri
	9250.37	aucheri
	9250.37	aucheri
	8348.74	aucheri
	8418.87	aucheri
	8618.7	aucheri
	9250.37	aucheri
	9250.37	aucheri
	9566.21	aucheri
	7879.12	aucheri
	7499.24	aucheri
	9250.37	aucheri
	8114.77	aucheri
	10149	aucheri
	9250.37	aucheri
	9999.68	aucheri
	10631.4	aucheri
	7888.14	aucheri
	11015.7	aucheri
	9300.53	aucheri
	8934.53	aucheri
	6072.02	aucheri
	8734.71	aucheri
	5756.18	aucheri
	7443.27	aucheri
	6949.87	aucheri
	8934.53	aucheri
	10699.2	aucheri
	11081.5	aucheri
	8353.01	aucheri
	9250.37	aucheri
	9999.68	aucheri
	8256.61	aucheri
	8103.03	aucheri
	7493.16	aucheri
	8934.53	aucheri
	9250.37	aucheri
	9796.45	aucheri
	4386.99	aucheri
	8418.87	aucheri
	9999.68	aucheri
	8934.53	aucheri
	8282.89	aucheri
	8934.53	aucheri
	11823.7	aucheri
	8734.71	aucheri
	8934.53	aucheri
	5991.83	aucheri
	9250.37	aucheri
	5558.94	aucheri
	9683.84	aucheri
	7743.15	aucheri
	9999.68	aucheri
	5782.46	aucheri
	7563.28	aucheri
	9250.37	aucheri
	2137.36	aucheri
	5014.07	aucheri
	4097.43	aucheri
	8934.53	aucheri
	8418.87	aucheri
	9882.05	aucheri
	8934.53	aucheri
	4243.47	aucheri
	8934.53	aucheri
	9050.55	aucheri
	8618.7	aucheri
	8618.7	aucheri
